# Supplementary material for: Aqua­(2,2′-diamino-4,4′-bi-1,3-thia­zole-κ2 N 3,N 3′)(pyridine-2,6-dicarboxyl­ato-κ3 O 2,N,O 6)zinc tetra­hydrate
Source: Acta Crystallogr Sect E Struct Rep Online. 2011 May 7;67(Pt 6):m683–4. doi: 10.1107/S1600536811015145 (PMC3120585; doi:10.1107/S1600536811015145)
Supplement: Supplementary file 1 [file e-67-0m683-sup1.cif]

##############################################################################
#                                                                            #
# This CIF contains the data in a paper accepted for publication in          #
# Acta Crystallographica Section E. It conforms to the requirements of       #
# Notes for Authors for Acta Crystallographica Section E, and has been       #
# peer reviewed under the auspices of the IUCr Commission on Journals.       #
#                                                                            #
# Full details of the Crystallographic Information File format               #
# are given in the paper "The Crystallographic Information File (CIF):       #
# a New Standard Archive File for Crystallography" by S. R. Hall, F. H.      #
# Allen and I. D. Brown [Acta Cryst. (1991), A47, 655-685].                  #
#                                                                            #
# The current version of the core CIF dictionary is obtainable from          #
# ftp://ftp.iucr.org/pub/cif_core.dic.                                       #
#                                                                            #
# Software is freely available for graphical display of the structure(s)     #
# in this CIF. For information consult the CIF software page                 #
# http://www.iucr.org/resources/cif/software.                                #
#                                                                            #
# This file may be used for bona fide research purposes within the           #
# scientific community so long as proper attribution is given to the journal # 
# article from which it was obtained.                                        #
#                                                                            #
##############################################################################
data_I
_audit_creation_method     SHELXL-97
_chemical_name_systematic
;
Aqua(2,2'-diamino-4,4'-bi-1,3-thiazole-\k^2^<i>N</i>^3^,<i>N</i>^3'^)(pyridine-
2,6-dicarboxylato-\k^3^<i>O</i>^2^,<i>N</i>,<i>O</i>^6^)zinc
tetrahydrate
;
_chemical_name_common     ?
_chemical_formula_moiety     'C13 H11 N5 O5 S2 Zn, 4(H2 O)'
_chemical_formula_sum     'C13 H19 N5 O9 S2 Zn'
_chemical_formula_iupac     '[Zn (C7 H3 N O4) (C6 H6 N4 S2) (H2 O)], 4H2 O'
_chemical_formula_weight     518.82
_chemical_melting_point     ?
_symmetry_cell_setting     monoclinic
_symmetry_space_group_name_H-M     'P 21/c'
_symmetry_space_group_name_Hall     '-P 2ybc'
loop_
    _symmetry_equiv_pos_as_xyz
    'x, y, z'
    '-x, y+1/2, -z+1/2'
    '-x, -y, -z'
    'x, -y-1/2, z-1/2'
_cell_length_a     10.0529(19)
_cell_length_b     7.0833(13)
_cell_length_c     27.720(6)
_cell_angle_alpha     90.00
_cell_angle_beta     93.960(3)
_cell_angle_gamma     90.00
_cell_volume     1969.2(7)
_cell_formula_units_Z     4
_cell_measurement_reflns_used     3380
_cell_measurement_theta_min     2.0
_cell_measurement_theta_max     25.0
_cell_measurement_temperature     295(2)
_exptl_crystal_description     prism
_exptl_crystal_colour     yellow
_exptl_crystal_size_max     0.25
_exptl_crystal_size_mid     0.20
_exptl_crystal_size_min     0.15
_exptl_crystal_density_diffrn     1.750
_exptl_crystal_density_meas     ?
_exptl_crystal_density_method     'not measured'
_exptl_crystal_F_000     1064
_exptl_absorpt_coefficient_mu     1.519
_exptl_absorpt_correction_type     multi-scan
_exptl_absorpt_process_details     '(SADABS; Sheldrick, 1996)'
_exptl_absorpt_correction_T_min     0.701
_exptl_absorpt_correction_T_max     0.796
_exptl_special_details
;
;
_diffrn_ambient_temperature     295(2)
_diffrn_radiation_type     MoK\a
_diffrn_radiation_wavelength     0.71073
_diffrn_radiation_source     'fine-focus sealed tube'
_diffrn_radiation_monochromator     graphite
_diffrn_measurement_device_type     'Bruker SMART APEX'
_diffrn_measurement_method     \w
_diffrn_detector_area_resol_mean     10.0
_diffrn_reflns_number     9851
_diffrn_reflns_av_R_equivalents     0.0737
_diffrn_reflns_av_sigmaI/netI     0.0859
_diffrn_reflns_theta_min     2.43
_diffrn_reflns_theta_max     25.01
_diffrn_reflns_theta_full     25.01
_diffrn_measured_fraction_theta_max     0.997
_diffrn_measured_fraction_theta_full     0.997
_diffrn_reflns_limit_h_min     -11
_diffrn_reflns_limit_h_max     11
_diffrn_reflns_limit_k_min     -8
_diffrn_reflns_limit_k_max     8
_diffrn_reflns_limit_l_min     -22
_diffrn_reflns_limit_l_max     32
_diffrn_standards_number     0
_diffrn_standards_interval_count     0
_diffrn_standards_interval_time     0
_diffrn_standards_decay_%     0
_refine_special_details
;
Refinement of <i>F</i>^2^ against ALL reflections. The weighted <i>R</i>-factor
<i>wR</i> and goodness of fit <i>S</i> are based on <i>F</i>^2^, conventional
<i>R</i>-factors <i>R</i> are based on <i>F</i>, with <i>F</i> set to zero for
negative <i>F</i>^2^. The threshold expression of <i>F</i>^2^ >
\s(<i>F</i>^2^) is used only for calculating <i>R</i>-factors(gt) <i>etc</i>.
and is not relevant to the choice of reflections for refinement.
<i>R</i>-factors based on <i>F</i>^2^ are statistically about twice as large
as those based on <i>F</i>, and <i>R</i>- factors based on ALL data will be
even larger.
;
_reflns_number_total     3471
_reflns_number_gt     2238
_reflns_threshold_expression     'I>2\s(I)'
_refine_ls_structure_factor_coef     Fsqd
_refine_ls_matrix_type     full
_refine_ls_R_factor_all     0.0905
_refine_ls_R_factor_gt     0.0517
_refine_ls_wR_factor_gt     0.1011
_refine_ls_wR_factor_ref     0.1193
_refine_ls_goodness_of_fit_ref     1.033
_refine_ls_restrained_S_all     1.033
_refine_ls_number_reflns     3471
_refine_ls_number_parameters     281
_refine_ls_number_restraints     0
_refine_ls_hydrogen_treatment     constr
_refine_ls_weighting_scheme     calc
_refine_ls_weighting_details
         'calc w=1/[\s^2^(Fo^2^)+(0.0374P)^2^+1.6480P] where P=(Fo^2^+2Fc^2^)/3'
_atom_sites_solution_hydrogens     geom
_atom_sites_solution_primary     direct
_atom_sites_solution_secondary     difmap
_refine_ls_shift/su_max     0.000
_refine_ls_shift/su_mean     0.000
_refine_diff_density_max     0.398
_refine_diff_density_min     -0.600
_refine_ls_extinction_method     none
_refine_ls_extinction_coef     ?
loop_
    _atom_type_symbol
    _atom_type_description
    _atom_type_scat_dispersion_real
    _atom_type_scat_dispersion_imag
    _atom_type_scat_source
    'C' 'C' 0.0033 0.0016
                         'International Tables Vol C Tables 4.2.6.8 and 6.1.1.4'
    'H' 'H' 0.0000 0.0000
                         'International Tables Vol C Tables 4.2.6.8 and 6.1.1.4'
    'N' 'N' 0.0061 0.0033
                         'International Tables Vol C Tables 4.2.6.8 and 6.1.1.4'
    'O' 'O' 0.0106 0.0060
                         'International Tables Vol C Tables 4.2.6.8 and 6.1.1.4'
    'S' 'S' 0.1246 0.1234
                         'International Tables Vol C Tables 4.2.6.8 and 6.1.1.4'
    'Zn' 'Zn' 0.2839 1.4301
                         'International Tables Vol C Tables 4.2.6.8 and 6.1.1.4'
_computing_data_collection     'SMART (Bruker, 2004)'
_computing_cell_refinement     'SAINT (Bruker, 2004)'
_computing_data_reduction     'SAINT (Bruker, 2004)'
_computing_structure_solution     'SIR92 (Altomare <i>et al.</i>, 1993)'
_computing_structure_refinement     'SHELXL97 (Sheldrick, 2008)'
_computing_molecular_graphics     'ORTEP-3 for Windows (Farrugia, 1997)'
_computing_publication_material     'WinGX (Farrugia, 1999)'
loop_
    _atom_site_type_symbol
    _atom_site_label
    _atom_site_fract_x
    _atom_site_fract_y
    _atom_site_fract_z
    _atom_site_U_iso_or_equiv
    _atom_site_adp_type
    _atom_site_calc_flag
    _atom_site_refinement_flags
    _atom_site_occupancy
    _atom_site_symmetry_multiplicity
    _atom_site_disorder_assembly
    _atom_site_disorder_group
    Zn Zn 0.79367(6) 0.53096(9) 0.32687(2) 0.0278(2) Uani d . 1 1 . .
    O O1 0.6001(3) 0.3881(5) 0.33361(13) 0.0323(9) Uani d . 1 1 . .
    H H1A 0.6206 0.2602 0.3443 0.031(15) Uiso d R 1 1 . .
    H H1B 0.5456 0.4465 0.3567 0.06(2) Uiso d R 1 1 . .
    O O21 0.6938(3) 0.8166(5) 0.32814(13) 0.0322(9) Uani d . 1 1 . .
    O O22 0.6230(4) 1.0365(5) 0.37777(13) 0.0352(9) Uani d . 1 1 . .
    O O23 0.8776(4) 0.2804(5) 0.36725(13) 0.0330(9) Uani d . 1 1 . .
    O O24 0.9366(4) 0.1804(6) 0.44238(14) 0.0460(11) Uani d . 1 1 . .
    N N11 0.7611(4) 0.5270(6) 0.25153(14) 0.0249(10) Uani d . 1 1 . .
    N N12 0.5302(4) 0.4822(7) 0.23428(16) 0.0401(13) Uani d . 1 1 . .
    H H12A 0.5190 0.4432 0.2673 0.048 Uiso d R 1 1 . .
    H H12B 0.4789 0.4457 0.2116 0.048 Uiso d R 1 1 . .
    N N13 0.9917(4) 0.5795(6) 0.30709(15) 0.0270(11) Uani d . 1 1 . .
    N N14 1.1350(4) 0.5784(7) 0.37784(17) 0.0434(13) Uani d . 1 1 . .
    H H14A 1.0773 0.6054 0.3991 0.052 Uiso d R 1 1 . .
    H H14B 1.2189 0.5943 0.3857 0.052 Uiso d R 1 1 . .
    N N21 0.7907(4) 0.6039(6) 0.39887(15) 0.0238(10) Uani d . 1 1 . .
    S S11 0.68935(14) 0.5508(2) 0.16108(5) 0.0368(4) Uani d . 1 1 . .
    S S12 1.23955(13) 0.5564(2) 0.29119(5) 0.0348(4) Uani d . 1 1 . .
    C C11 0.8759(5) 0.5611(7) 0.22697(18) 0.0250(12) Uani d . 1 1 . .
    C C12 0.8558(5) 0.5786(8) 0.1793(2) 0.0333(14) Uani d . 1 1 . .
    H H12 0.9225 0.6026 0.1585 0.040 Uiso calc R 1 1 . .
    C C13 0.6547(5) 0.5153(7) 0.22092(18) 0.0265(12) Uani d . 1 1 . .
    C C14 1.0006(5) 0.5681(7) 0.25667(19) 0.0255(12) Uani d . 1 1 . .
    C C15 1.1253(5) 0.5557(8) 0.2422(2) 0.0323(13) Uani d . 1 1 . .
    H H15 1.1467 0.5478 0.2102 0.039 Uiso calc R 1 1 . .
    C C16 1.1095(5) 0.5723(8) 0.3291(2) 0.0306(13) Uani d . 1 1 . .
    C C21 0.7370(5) 0.7687(7) 0.41205(18) 0.0243(12) Uani d . 1 1 . .
    C C22 0.7300(6) 0.8163(8) 0.45964(19) 0.0348(14) Uani d . 1 1 . .
    H H22 0.6938 0.9313 0.4682 0.042 Uiso calc R 1 1 . .
    C C23 0.7783(6) 0.6894(8) 0.4950(2) 0.0364(14) Uani d . 1 1 . .
    H H23 0.7755 0.7193 0.5276 0.044 Uiso calc R 1 1 . .
    C C24 0.8303(5) 0.5195(7) 0.4814(2) 0.0324(14) Uani d . 1 1 . .
    H H24 0.8614 0.4324 0.5046 0.039 Uiso calc R 1 1 . .
    C C25 0.8355(5) 0.4801(7) 0.43272(19) 0.0270(12) Uani d . 1 1 . .
    C C26 0.6810(5) 0.8848(8) 0.3697(2) 0.0287(13) Uani d . 1 1 . .
    C C27 0.8889(5) 0.2973(7) 0.4127(2) 0.0298(13) Uani d . 1 1 . .
    O O1W 0.4314(4) 0.5366(7) 0.40173(16) 0.0453(11) Uani d . 1 1 . .
    H H1WA 0.4454 0.6614 0.4085 0.06(2) Uiso d R 1 1 . .
    H H1WB 0.4538 0.4785 0.4256 0.08(3) Uiso d R 1 1 . .
    O O2W 0.5018(4) 1.2043(6) 0.45001(16) 0.0533(12) Uani d . 1 1 . .
    H H2WA 0.5563 1.1778 0.4303 0.06(2) Uiso d R 1 1 . .
    H H2WB 0.5413 1.1846 0.4782 0.05(2) Uiso d R 1 1 . .
    O O3W 0.9102(4) 0.1298(5) 0.54438(17) 0.0485(12) Uani d . 1 1 . .
    H H3WA 0.9229 0.1380 0.5111 0.11(3) Uiso d R 1 1 . .
    H H3WB 0.9730 0.0390 0.5580 0.051(18) Uiso d R 1 1 . .
    O O4W 0.6334(4) 0.1492(6) 0.54252(14) 0.0465(11) Uani d . 1 1 . .
    H H4WA 0.6074 0.0351 0.5539 0.14(4) Uiso d R 1 1 . .
    H H4WB 0.7192 0.1338 0.5388 0.05(2) Uiso d R 1 1 . .
loop_
    _atom_site_aniso_label
    _atom_site_aniso_U_11
    _atom_site_aniso_U_22
    _atom_site_aniso_U_33
    _atom_site_aniso_U_12
    _atom_site_aniso_U_13
    _atom_site_aniso_U_23
    Zn 0.0276(4) 0.0333(4) 0.0226(4) 0.0023(3) 0.0028(3) 0.0000(3)
    O1 0.034(2) 0.032(2) 0.031(2) 0.0021(18) 0.0031(18) 0.0038(18)
    O21 0.034(2) 0.040(2) 0.022(2) 0.0082(18) -0.0013(17) 0.0010(18)
    O22 0.045(2) 0.024(2) 0.037(2) 0.0128(19) 0.0054(19) 0.0033(18)
    O23 0.037(2) 0.028(2) 0.035(2) 0.0057(17) 0.0031(19) -0.0012(18)
    O24 0.065(3) 0.033(2) 0.040(3) 0.022(2) 0.004(2) 0.005(2)
    N11 0.025(2) 0.027(3) 0.022(2) 0.001(2) 0.0027(19) 0.003(2)
    N12 0.030(3) 0.065(4) 0.024(3) 0.000(3) -0.003(2) 0.001(2)
    N13 0.022(2) 0.031(3) 0.028(3) -0.0009(19) 0.003(2) 0.000(2)
    N14 0.023(3) 0.073(4) 0.035(3) -0.003(2) 0.004(2) -0.002(3)
    N21 0.021(2) 0.026(3) 0.024(3) 0.0024(19) 0.0020(19) 0.000(2)
    S11 0.0403(9) 0.0476(10) 0.0221(8) 0.0015(7) -0.0013(6) 0.0025(7)
    S12 0.0238(7) 0.0401(9) 0.0412(9) 0.0012(6) 0.0064(7) 0.0010(7)
    C11 0.026(3) 0.025(3) 0.024(3) 0.000(2) 0.002(2) -0.005(2)
    C12 0.036(3) 0.038(4) 0.027(3) -0.002(3) 0.008(3) 0.002(3)
    C13 0.028(3) 0.029(3) 0.023(3) 0.006(2) 0.002(2) -0.007(2)
    C14 0.031(3) 0.021(3) 0.025(3) 0.003(2) 0.004(2) -0.002(2)
    C15 0.036(3) 0.035(3) 0.027(3) 0.000(3) 0.011(3) 0.003(3)
    C16 0.030(3) 0.033(3) 0.030(3) -0.001(3) 0.004(3) 0.001(3)
    C21 0.027(3) 0.024(3) 0.022(3) 0.000(2) 0.002(2) -0.001(2)
    C22 0.044(4) 0.031(3) 0.029(3) 0.013(3) 0.004(3) -0.003(3)
    C23 0.046(4) 0.043(4) 0.020(3) 0.006(3) 0.007(3) -0.001(3)
    C24 0.044(3) 0.026(3) 0.027(3) 0.011(3) 0.003(3) 0.006(3)
    C25 0.027(3) 0.025(3) 0.029(3) 0.000(2) 0.004(2) 0.006(3)
    C26 0.027(3) 0.027(3) 0.032(4) -0.006(3) 0.003(3) -0.003(3)
    C27 0.034(3) 0.019(3) 0.038(4) 0.001(2) 0.006(3) 0.002(3)
    O1W 0.045(3) 0.046(3) 0.044(3) 0.007(2) 0.001(2) -0.001(2)
    O2W 0.059(3) 0.067(3) 0.035(3) 0.023(2) 0.010(3) 0.010(2)
    O3W 0.054(3) 0.040(3) 0.052(3) 0.021(2) 0.008(2) 0.006(2)
    O4W 0.050(3) 0.050(3) 0.040(3) 0.004(2) 0.006(2) -0.002(2)
_geom_special_details
;
All e.s.d.'s (except the e.s.d. in the dihedral angle between two l.s. planes)
are estimated using the full covariance matrix. The cell e.s.d.'s are taken
into account individually in the estimation of e.s.d.'s in distances, angles
and torsion angles; correlations between e.s.d.'s in cell parameters are only
used when they are defined by crystal symmetry. An approximate (isotropic)
treatment of cell e.s.d.'s is used for estimating e.s.d.'s involving l.s.
planes.
;
loop_
    _geom_bond_atom_site_label_1
    _geom_bond_atom_site_label_2
    _geom_bond_site_symmetry_2
    _geom_bond_distance
    _geom_bond_publ_flag
    Zn N21 . 2.064(4) yes
    Zn N11 . 2.092(4) yes
    Zn N13 . 2.129(4) yes
    Zn O1 . 2.213(3) yes
    Zn O23 . 2.232(4) yes
    Zn O21 . 2.260(4) yes
    O1 H1A . 0.9713 ?
    O1 H1B . 0.9633 ?
    O21 C26 . 1.264(6) ?
    O22 C26 . 1.250(6) ?
    O23 C27 . 1.264(6) ?
    O24 C27 . 1.239(6) ?
    N11 C13 . 1.321(6) ?
    N11 C11 . 1.401(6) ?
    N12 C13 . 1.351(6) ?
    N12 H12A . 0.9708 ?
    N12 H12B . 0.8256 ?
    N13 C16 . 1.294(7) ?
    N13 C14 . 1.409(6) ?
    N14 C16 . 1.359(7) ?
    N14 H14A . 0.8749 ?
    N14 H14B . 0.8645 ?
    N21 C25 . 1.339(6) ?
    N21 C21 . 1.347(6) ?
    S11 C12 . 1.725(6) ?
    S11 C13 . 1.737(5) ?
    S12 C15 . 1.717(6) ?
    S12 C16 . 1.736(5) ?
    C11 C12 . 1.328(7) ?
    C11 C14 . 1.452(7) ?
    C12 H12 . 0.9300 ?
    C14 C15 . 1.346(7) ?
    C15 H15 . 0.9300 ?
    C21 C22 . 1.368(7) ?
    C21 C26 . 1.510(7) ?
    C22 C23 . 1.393(7) ?
    C22 H22 . 0.9300 ?
    C23 C24 . 1.375(7) ?
    C23 H23 . 0.9300 ?
    C24 C25 . 1.382(7) ?
    C24 H24 . 0.9300 ?
    C25 C27 . 1.521(7) ?
    O1W H1WA . 0.9122 ?
    O1W H1WB . 0.7978 ?
    O2W H2WA . 0.8216 ?
    O2W H2WB . 0.8624 ?
    O3W H3WA . 0.9418 ?
    O3W H3WB . 0.9604 ?
    O4W H4WA . 0.9116 ?
    O4W H4WB . 0.8825 ?
loop_
    _geom_angle_atom_site_label_1
    _geom_angle_atom_site_label_2
    _geom_angle_atom_site_label_3
    _geom_angle_site_symmetry_1
    _geom_angle_site_symmetry_3
    _geom_angle
    _geom_angle_publ_flag
    N21 Zn N11 . . 163.19(16) ?
    N21 Zn N13 . . 106.55(16) ?
    N11 Zn N13 . . 80.18(16) ?
    N21 Zn O1 . . 87.78(14) ?
    N11 Zn O1 . . 90.03(15) ?
    N13 Zn O1 . . 159.90(15) ?
    N21 Zn O23 . . 75.18(15) ?
    N11 Zn O23 . . 121.17(15) ?
    N13 Zn O23 . . 85.97(15) ?
    O1 Zn O23 . . 84.17(13) ?
    N21 Zn O21 . . 74.03(14) ?
    N11 Zn O21 . . 89.34(14) ?
    N13 Zn O21 . . 106.47(15) ?
    O1 Zn O21 . . 90.79(14) ?
    O23 Zn O21 . . 148.96(13) ?
    Zn O1 H1A . . 106.4 ?
    Zn O1 H1B . . 113.8 ?
    H1A O1 H1B . . 108.5 ?
    C26 O21 Zn . . 115.4(3) ?
    C27 O23 Zn . . 115.5(3) ?
    C13 N11 C11 . . 110.9(4) ?
    C13 N11 Zn . . 134.9(3) ?
    C11 N11 Zn . . 113.9(3) ?
    C13 N12 H12A . . 118.5 ?
    C13 N12 H12B . . 112.8 ?
    H12A N12 H12B . . 121.5 ?
    C16 N13 C14 . . 110.3(4) ?
    C16 N13 Zn . . 135.5(4) ?
    C14 N13 Zn . . 111.7(3) ?
    C16 N14 H14A . . 126.0 ?
    C16 N14 H14B . . 111.6 ?
    H14A N14 H14B . . 118.9 ?
    C25 N21 C21 . . 119.9(4) ?
    C25 N21 Zn . . 119.2(3) ?
    C21 N21 Zn . . 120.8(3) ?
    C12 S11 C13 . . 89.5(3) ?
    C15 S12 C16 . . 89.3(3) ?
    C12 C11 N11 . . 115.2(5) ?
    C12 C11 C14 . . 128.9(5) ?
    N11 C11 C14 . . 116.0(4) ?
    C11 C12 S11 . . 111.1(4) ?
    C11 C12 H12 . . 124.5 ?
    S11 C12 H12 . . 124.5 ?
    N11 C13 N12 . . 124.0(5) ?
    N11 C13 S11 . . 113.4(4) ?
    N12 C13 S11 . . 122.5(4) ?
    C15 C14 N13 . . 115.0(5) ?
    C15 C14 C11 . . 127.9(5) ?
    N13 C14 C11 . . 117.0(4) ?
    C14 C15 S12 . . 110.5(4) ?
    C14 C15 H15 . . 124.7 ?
    S12 C15 H15 . . 124.7 ?
    N13 C16 N14 . . 124.8(5) ?
    N13 C16 S12 . . 114.8(4) ?
    N14 C16 S12 . . 120.4(4) ?
    N21 C21 C22 . . 121.6(5) ?
    N21 C21 C26 . . 113.3(4) ?
    C22 C21 C26 . . 125.0(5) ?
    C21 C22 C23 . . 118.7(5) ?
    C21 C22 H22 . . 120.6 ?
    C23 C22 H22 . . 120.6 ?
    C24 C23 C22 . . 119.5(5) ?
    C24 C23 H23 . . 120.3 ?
    C22 C23 H23 . . 120.3 ?
    C23 C24 C25 . . 119.1(5) ?
    C23 C24 H24 . . 120.5 ?
    C25 C24 H24 . . 120.5 ?
    N21 C25 C24 . . 121.2(5) ?
    N21 C25 C27 . . 114.3(5) ?
    C24 C25 C27 . . 124.5(5) ?
    O22 C26 O21 . . 124.7(5) ?
    O22 C26 C21 . . 118.9(5) ?
    O21 C26 C21 . . 116.4(5) ?
    O24 C27 O23 . . 127.1(5) ?
    O24 C27 C25 . . 117.2(5) ?
    O23 C27 C25 . . 115.7(5) ?
    H1WA O1W H1WB . . 107.4 ?
    H2WA O2W H2WB . . 106.1 ?
    H3WA O3W H3WB . . 107.3 ?
    H4WA O4W H4WB . . 103.6 ?
loop_
    _geom_hbond_atom_site_label_D
    _geom_hbond_atom_site_label_H
    _geom_hbond_atom_site_label_A
    _geom_hbond_site_symmetry_A
    _geom_hbond_distance_DH
    _geom_hbond_distance_HA
    _geom_hbond_distance_DA
    _geom_hbond_angle_DHA
    _geom_hbond_publ_flag
    O1 H1A O22 1_545 0.97 1.84 2.778(5) 163 y
    O1 H1B O1W . 0.96 1.87 2.827(6) 174 y
    O1W H1WA O4W 3_666 0.91 2.10 2.812(6) 134 y
    O1W H1WB O2W 1_545 0.80 2.10 2.775(6) 142 y
    O2W H2WA O22 . 0.82 1.93 2.692(6) 155 y
    O2W H2WB O4W 1_565 0.86 1.97 2.830(6) 178 y
    O3W H3WA O24 . 0.94 1.94 2.880(6) 174 y
    O3W H3WB O24 3_756 0.96 1.80 2.694(6) 153 y
    O4W H4WA O2W 3_666 0.91 2.02 2.863(6) 153 y
    O4W H4WB O3W . 0.88 1.92 2.783(6) 167 y
    N12 H12A O1 . 0.97 2.00 2.873(6) 149 y
    N12 H12B O21 2_645 0.83 2.19 2.984(5) 161 y
    N14 H14A O3W 3_766 0.88 2.44 3.043(6) 126 y
    N14 H14B O1W 1_655 0.86 2.19 3.022(6) 162 y
data_global
_journal_date_recd_electronic     2011-04-06
_journal_date_accepted     2011-04-21
_journal_name_full     'Acta Crystallographica, Section E'
_journal_year     2011
_journal_volume     67
_journal_issue      6
_journal_page_first     m683
_journal_page_last     m684
_journal_paper_category     QM
_journal_coeditor_code     FF2006
_publ_contact_author_name     'Dr. Bingxin Liu'
_publ_contact_author_address
;
Department of Chemistry
Shanghai University
Shanghai, 200444
P. R. China
;
_publ_contact_author_email     r5744011@yahoo.com.cn
_publ_section_title
;\
Aqua(2,2'-diamino-4,4'-bi-1,3-thiazole-\k^2^<i>N</i>^3^,<i>N</i>^3'^)(pyridine-\
2,6-dicarboxylato-\k^3^<i>O</i>^2^,<i>N</i>,<i>O</i>^6^)zinc
tetrahydrate
;
loop_
    _publ_author_name
    _publ_author_address
    'Yan-Li Wang'
;
Department of Chemistry
Shanghai University
People's Republic of China
;
    'Guang-Jun Chang'
;
Department of Chemistry
Shanghai University
People's Republic of China
;
    'Bing-Xin Liu'
;
Department of Chemistry
Shanghai University
People's Republic of China
;
