# Supplementary material for: Aqua­(2,2′-diamino-4,4′-bi-1,3-thia­zole-κ2 N 3,N 3′)(pyridine-2,6-dicarboxyl­ato-κ3 O 2,N,O 6)zinc tetra­hydrate
Source: Acta Crystallogr Sect E Struct Rep Online. 2011 May 7;67(Pt 6):m683–4. doi: 10.1107/S1600536811015145 (PMC3120585; doi:10.1107/S1600536811015145)
Supplement: Supplementary file 2 [file e-67-0m683-Isup2.hkl]

#
# h,k,l, Fc-squared, Fo-squared, sigma(Fo-squared) and status flag
#
data_I
_shelx_title ' cao45'
_shelx_refln_list_code          4
_shelx_F_calc_maximum      265.94
_exptl_crystal_F_000      1064.00
_reflns_d_resolution_high  0.8404
 
loop_
 _symmetry_equiv_pos_as_xyz
 'x, y, z'
 '-x, y+1/2, -z+1/2'
 '-x, -y, -z'
 'x, -y-1/2, z-1/2'
 
_cell_length_a    10.0529
_cell_length_b     7.0833
_cell_length_c    27.7198
_cell_angle_alpha  90.000
_cell_angle_beta   93.960
_cell_angle_gamma  90.000
 
_shelx_F_squared_multiplier     1.000
 
loop_
 _refln_index_h
 _refln_index_k
 _refln_index_l
 _refln_F_squared_calc
 _refln_F_squared_meas
 _refln_F_squared_sigma
 _refln_observed_status
   2   0   0    35377.87    35219.20    533.75 o
   3   0   0     9119.03     8743.30    176.04 o
   4   0   0      253.40      142.42     37.89 o
   5   0   0      691.75      793.35    105.49 o
   6   0   0        0.11       20.27     31.86 o
   7   0   0     1490.08     1495.72    105.01 o
   8   0   0      379.47      417.69     87.10 o
   9   0   0     4108.04     4254.33    222.07 o
  10   0   0     1398.18     1369.84    158.99 o
  11   0   0      808.35      821.95    197.30 o
   1   1   0      835.31      832.02     62.00 o
   2   1   0     2970.49     3130.89     87.78 o
   3   1   0    33169.06    33675.85    417.25 o
   4   1   0        0.71        1.08     16.60 o
   5   1   0      157.33      178.63     29.01 o
   6   1   0       13.67      -24.87     26.01 o
   7   1   0     2261.77     2376.23    105.71 o
   8   1   0       34.38       25.30     71.67 o
   9   1   0      534.66      511.78     84.34 o
  10   1   0       16.61       52.20     52.21 o
  11   1   0       46.98       21.47     53.15 o
   0   2   0    70725.77    69684.11   1778.82 o
   1   2   0      156.16      178.77     28.80 o
   2   2   0    11728.12    12041.71    175.77 o
   3   2   0     4447.26     4515.25     92.71 o
   4   2   0      469.51      419.32     36.97 o
   5   2   0    11070.95    10773.04    204.28 o
   6   2   0      523.62      730.98    104.45 o
   7   2   0      889.09      987.03     95.70 o
   8   2   0      220.04      271.99     61.71 o
   9   2   0     2200.88     2389.12    193.51 o
  10   2   0      238.29      287.80    112.09 o
  11   2   0      213.85      195.68     65.61 o
   1   3   0      404.15      321.65     79.10 o
   2   3   0     1678.65     1744.87     87.05 o
   3   3   0     1677.36     1682.03     62.55 o
   4   3   0        5.43        8.49     19.70 o
   5   3   0      873.79     1017.75    160.46 o
   6   3   0      182.02      129.14     47.55 o
   7   3   0     3848.82     3278.75    156.09 o
   8   3   0      262.69      234.77    106.37 o
   9   3   0     1231.38     1396.44    129.29 o
  10   3   0      280.35      177.05    101.69 o
  11   3   0      719.57      738.94    197.54 o
   0   4   0     5396.88     5163.96    268.17 o
   1   4   0      106.73       99.17     36.51 o
   2   4   0     3268.63     3405.83    105.27 o
   3   4   0     3356.50     3255.59     95.21 o
   4   4   0     1121.17     1221.48     85.76 o
   5   4   0      895.08     1127.21     98.85 o
   6   4   0      115.19       51.45     42.91 o
   7   4   0      410.85      378.18     68.83 o
   8   4   0       51.57       -7.36     41.84 o
   9   4   0      118.68       21.75     52.72 o
  10   4   0        3.48      -45.76     62.82 o
   1   5   0     1503.42     1640.29    108.28 o
   2   5   0      177.79      144.74     39.50 o
   3   5   0      467.47      557.71     63.18 o
   4   5   0       10.69       13.70     31.45 o
   5   5   0       76.87       59.08     40.42 o
   6   5   0      947.20      989.98    105.25 o
   7   5   0      834.66     1181.06    149.09 o
   8   5   0      152.03      235.56     83.51 o
   9   5   0     1134.14      853.51    145.04 o
   0   6   0        5.06      100.57     68.79 o
   1   6   0      330.21      178.98     52.79 o
   2   6   0      135.47       91.26     77.61 o
   3   6   0       53.68       96.59     40.82 o
   4   6   0       10.31       32.92     42.03 o
   5   6   0      125.23      107.78     57.62 o
   6   6   0        2.61      -50.26     50.26 o
   7   6   0      798.04      989.56    148.32 o
   8   6   0      592.27      584.53    133.87 o
   1   7   0      894.92      993.73    103.88 o
   2   7   0       58.86       -0.86     46.49 o
   3   7   0      715.34      704.08     90.44 o
   4   7   0      167.16      216.68     79.26 o
   5   7   0       12.60        1.64     54.73 o
   6   7   0       87.93      244.80     97.83 o
   0   8   0      814.58      697.34    181.55 o
   1   8   0      217.66      249.98    123.08 o
   2   8   0       14.67        0.21     97.64 o
   3   8   0       16.17       57.20     80.23 o
 -11   1   1     1192.56     1173.16    215.54 o
 -10   1   1      186.26      196.40     65.81 o
  -9   1   1      425.85      572.48     84.58 o
  -8   1   1     1490.70     1519.57    119.33 o
  -7   1   1     2764.22     2804.67    100.02 o
  -6   1   1     1658.99     1614.63     68.32 o
  -5   1   1     6894.37     6850.10    124.27 o
  -4   1   1      659.14      600.59     56.19 o
  -3   1   1    33880.17    32848.90    409.81 o
  -2   1   1      688.49      721.70     37.99 o
  -1   1   1    32237.48    31770.44    423.88 o
   0   1   1     2836.82     2682.87     63.42 o
   1   1   1     2970.88     3003.72     62.94 o
   2   1   1     4534.98     4137.87    138.03 o
   3   1   1     9020.56     9018.94    156.55 o
   4   1   1     7390.99     6780.93    147.54 o
   5   1   1    11014.74    10714.49    204.96 o
   6   1   1     3391.05     3279.06    107.94 o
   7   1   1     4294.56     4220.74    134.13 o
   8   1   1      673.66      576.18     84.82 o
   9   1   1     3657.73     3862.77    189.94 o
  10   1   1        0.83       37.01     51.03 o
  11   1   1     1517.37     1685.14    156.30 o
 -11   2   1      195.16      106.94     61.49 o
 -10   2   1      202.50      103.11     57.07 o
  -9   2   1     1578.10     1587.94    132.53 o
  -8   2   1     1737.96     1798.41    177.78 o
  -7   2   1      172.58      240.11     74.61 o
  -6   2   1     3347.28     3155.48    105.24 o
  -5   2   1      451.43      418.78     40.21 o
  -4   2   1     3008.21     3082.77     81.73 o
  -3   2   1     2796.79     2876.03     66.62 o
  -2   2   1     5041.69     5088.30    106.01 o
  -1   2   1    10005.03    10226.21    240.96 o
   0   2   1    19661.42    20449.29    416.41 o
   1   2   1     6720.65     7030.15    150.19 o
   2   2   1      251.78      176.42     20.99 o
   3   2   1     1111.71     1184.55     95.08 o
   4   2   1      615.10      714.99     56.17 o
   5   2   1     2162.24     2177.32    108.46 o
   6   2   1     5029.04     5057.56    198.42 o
   7   2   1       63.17       66.61     42.67 o
   8   2   1       80.73       42.12     54.62 o
   9   2   1      703.20      803.23    101.83 o
  10   2   1       68.21       59.66     74.28 o
  11   2   1        9.45       58.34     59.50 o
 -11   3   1      528.82      571.51    153.08 o
 -10   3   1       37.55       67.21     71.59 o
  -9   3   1     1219.19     1189.53    119.36 o
  -8   3   1     1783.27     1728.88    134.52 o
  -7   3   1     1170.17     1128.53    104.62 o
  -6   3   1      410.60      395.25     61.85 o
  -5   3   1      241.79      241.63     60.81 o
  -4   3   1      220.83      311.83     35.03 o
  -3   3   1     9860.36     9611.70    166.87 o
  -2   3   1       29.70       49.79     21.98 o
  -1   3   1     8261.16     8117.71    233.78 o
   0   3   1    10253.95    10756.81    275.58 o
   1   3   1     4986.53     4758.88    131.83 o
   2   3   1      345.22      365.95     36.92 o
   3   3   1     1905.45     1914.81     62.91 o
   4   3   1     1009.59     1090.63     84.28 o
   5   3   1        9.46       49.83     34.94 o
   6   3   1      295.40      235.43     53.76 o
   7   3   1     4782.63     4689.18    191.69 o
   8   3   1       86.89      136.16     85.68 o
   9   3   1      316.15      316.70     69.73 o
  10   3   1       34.17       46.14     54.34 o
  11   3   1      117.97       76.60     82.17 o
 -10   4   1      446.90      410.24    225.98 o
  -9   4   1     2271.19     2343.88    255.21 o
  -8   4   1      439.53      306.29     83.30 o
  -7   4   1       22.76       15.42     40.60 o
  -6   4   1      113.37      114.13     46.67 o
  -5   4   1      470.35      464.50     81.67 o
  -4   4   1     1349.46     1477.87     90.98 o
  -3   4   1      221.13      167.51     33.40 o
  -2   4   1    10590.22    10436.90    209.64 o
  -1   4   1     2541.30     2450.47    174.26 o
   0   4   1    35138.37    34112.00    715.81 o
   1   4   1     2801.78     2987.05    113.44 o
   2   4   1     6277.78     6253.75    180.45 o
   3   4   1     1255.32     1378.52     84.25 o
   4   4   1        9.99       67.54     33.06 o
   5   4   1      154.84      130.58     44.09 o
   6   4   1       97.54       61.12     46.61 o
   7   4   1       27.75      124.91     48.99 o
   8   4   1      122.80      117.79     50.90 o
   9   4   1     1488.89     1315.48    130.88 o
  10   4   1      115.31      111.18     76.45 o
  -9   5   1      243.82       31.33     68.27 o
  -8   5   1     1392.51     1192.17    157.68 o
  -7   5   1        0.33      -39.81     54.15 o
  -6   5   1      193.95      219.96     59.98 o
  -5   5   1       48.70       83.88     37.25 o
  -4   5   1     1295.46     1535.41    166.57 o
  -3   5   1     2340.66     2241.43    133.67 o
  -2   5   1       73.75       51.06     31.92 o
  -1   5   1     2672.49     2572.55    153.48 o
   0   5   1       28.98       46.59     45.34 o
   1   5   1       86.51       14.96     32.73 o
   2   5   1     2337.62     2399.07    254.07 o
   3   5   1       42.62       24.38     38.45 o
   4   5   1        4.73       15.82     32.74 o
   5   5   1       55.65      123.17     51.41 o
   6   5   1       14.99       74.58     41.08 o
   7   5   1       17.54       74.01     46.22 o
   8   5   1      408.73      481.67    114.62 o
   9   5   1      110.79      140.24     86.15 o
  -8   6   1        2.08      -63.23     65.63 o
  -7   6   1      990.79     1033.45    158.75 o
  -6   6   1     1235.97     1332.60    169.61 o
  -5   6   1      847.50     1032.74    255.94 o
  -4   6   1     1468.33     1717.36    119.49 o
  -3   6   1       25.93       36.27     43.14 o
  -2   6   1     1874.95     2437.06    249.72 o
  -1   6   1       67.10      102.75     45.57 o
   0   6   1     7358.26     7206.89    221.59 o
   1   6   1       36.15       47.87     44.09 o
   2   6   1     2206.85     2148.58    138.46 o
   3   6   1      232.04      249.95     65.68 o
   4   6   1       31.29       25.92     37.14 o
   5   6   1      986.61     1160.93    251.36 o
   6   6   1      761.80      761.67    225.66 o
   7   6   1       83.52      245.75     94.20 o
   8   6   1       25.49       93.59     82.33 o
  -6   7   1      617.09      653.21    140.13 o
  -5   7   1      312.33      289.58     86.66 o
  -4   7   1        1.26       -9.23     60.13 o
  -3   7   1      225.59      240.20     79.79 o
  -2   7   1       85.45      129.08     53.92 o
  -1   7   1       28.43       14.95     52.02 o
   0   7   1       19.13       31.31     43.50 o
   1   7   1      576.05      593.66    108.09 o
   2   7   1       38.47      135.47     54.27 o
   3   7   1      151.61      151.01     55.77 o
   4   7   1      442.12      366.43     89.39 o
   5   7   1       92.57      124.52     75.62 o
   6   7   1       11.98      -40.24     66.36 o
  -3   8   1      162.81      174.95     85.29 o
  -2   8   1     1337.53     1544.02    264.55 o
  -1   8   1      351.60      360.52    138.34 o
   0   8   1     1225.48     1331.69    163.61 o
   1   8   1      186.16      118.71     79.12 o
   2   8   1      384.68      726.68    187.80 o
   3   8   1       21.22      128.43    114.87 o
 -11   0   2     3627.93     4414.60    491.19 o
 -10   0   2      389.64      286.51    130.92 o
  -9   0   2     8123.90     8335.44    254.37 o
  -8   0   2     1375.56     1417.52    112.69 o
  -7   0   2      150.50      151.07     44.93 o
  -6   0   2     5975.77     5629.20    167.25 o
  -5   0   2     1380.26     1272.49     79.28 o
  -4   0   2    16093.65    15796.51    294.48 o
  -3   0   2     3766.89     3937.02    102.45 o
  -2   0   2    14784.75    14856.32    247.34 o
  -1   0   2     7807.53     6871.62    218.00 o
   1   0   2    21040.70    20271.08    539.62 o
   2   0   2     1522.51     1677.56     71.45 o
   3   0   2     2776.17     2472.97    200.12 o
   4   0   2      145.70      136.96     41.07 o
   5   0   2     2262.48     2420.73    126.84 o
   6   0   2    10145.32    10314.42    311.83 o
   7   0   2       67.73       83.50     70.32 o
   8   0   2       14.24      101.65     62.99 o
   9   0   2      583.39      552.76    176.84 o
  10   0   2       76.16       57.08     95.41 o
  11   0   2      191.91      244.13    135.90 o
 -11   1   2      147.17       91.20     57.78 o
 -10   1   2        1.59       43.71     48.12 o
  -9   1   2        5.94      -33.53     38.25 o
  -8   1   2      283.69      248.45     50.78 o
  -7   1   2      241.21      174.95     35.00 o
  -6   1   2       13.31       -0.32     22.07 o
  -5   1   2        5.79       -0.54     25.97 o
  -4   1   2     9166.73     9353.69    142.07 o
  -3   1   2     9261.25     9397.81    148.50 o
  -2   1   2     6410.56     6505.55     96.37 o
  -1   1   2       38.61       66.36     16.02 o
   0   1   2     1068.79     1036.68     35.34 o
   1   1   2      111.04      100.77     34.23 o
   2   1   2     9523.26     9858.68    189.75 o
   3   1   2     1569.78     1636.92     73.28 o
   4   1   2      244.09      201.14     34.95 o
   5   1   2     1975.65     2079.99    103.82 o
   6   1   2        9.49       78.18     41.17 o
   7   1   2      812.26      782.05    145.98 o
   8   1   2       21.84       24.00     46.32 o
   9   1   2      506.46      527.24     81.93 o
  10   1   2        3.39       70.64     49.54 o
  11   1   2        0.43       -2.12     54.01 o
 -11   2   2     1000.57     1166.51    186.43 o
 -10   2   2      429.86      447.02     83.85 o
  -9   2   2     3718.56     3914.51    286.04 o
  -8   2   2     2491.09     2404.31    190.51 o
  -7   2   2     4128.22     3880.67    137.67 o
  -6   2   2    14952.42    14280.64    313.28 o
  -5   2   2      393.81      338.39     38.06 o
  -4   2   2    29399.99    28831.61    387.28 o
  -3   2   2      335.59      347.45     28.48 o
  -2   2   2     5005.06     4406.77     89.04 o
  -1   2   2     2098.62     2534.15     68.51 o
   0   2   2    56718.77    60827.45   1552.25 o
   1   2   2      252.64      284.53     34.00 o
   2   2   2     1459.58     1473.71     58.34 o
   3   2   2     6058.92     5351.85    145.20 o
   4   2   2      272.83      200.18     39.24 o
   5   2   2       46.86       40.13     32.76 o
   6   2   2     8203.50     7924.52    226.43 o
   7   2   2      527.75      556.23     73.79 o
   8   2   2       19.42      -20.85     35.17 o
   9   2   2      209.07      125.92     79.24 o
  10   2   2       32.24       74.05     57.62 o
  11   2   2       49.19      103.74     65.77 o
 -11   3   2       58.55       42.72     99.80 o
 -10   3   2      142.27       49.93     67.52 o
  -9   3   2      387.95      335.53     71.48 o
  -8   3   2       58.34       23.48     45.72 o
  -7   3   2      103.83      202.65     61.97 o
  -6   3   2       18.47       18.55     30.67 o
  -5   3   2      206.37      238.07     49.41 o
  -4   3   2      737.51      824.81     65.59 o
  -3   3   2     6819.86     7070.30    173.15 o
  -2   3   2       41.58       25.58     21.19 o
  -1   3   2    10054.38     9395.52    250.07 o
   0   3   2     7037.95     6456.91    222.94 o
   1   3   2     1113.83     1145.77     69.11 o
   2   3   2      238.14      228.88     36.39 o
   3   3   2     4711.46     4724.04    100.39 o
   4   3   2      479.74      508.63     63.80 o
   5   3   2     2391.26     2353.34    156.27 o
   6   3   2      246.11      285.41     58.76 o
   7   3   2     2313.03     2103.30    140.02 o
   8   3   2       84.01       13.12     41.56 o
   9   3   2     2807.17     2918.75    183.01 o
  10   3   2       90.98       81.37     65.20 o
  11   3   2      175.69      210.55     79.48 o
 -10   4   2       57.45       25.84     62.62 o
  -9   4   2      313.18      280.09    150.92 o
  -8   4   2       89.27      160.10     74.04 o
  -7   4   2      867.40     1064.55    106.41 o
  -6   4   2      823.22      881.07    136.24 o
  -5   4   2      157.75      199.10     44.56 o
  -4   4   2     1505.61     1754.99     98.34 o
  -3   4   2        0.57        5.70     26.95 o
  -2   4   2     8701.46     8584.42    183.89 o
  -1   4   2     1779.10     1695.24    147.92 o
   0   4   2     2403.46     2222.56    120.85 o
   1   4   2     1865.54     1844.67     94.85 o
   2   4   2      770.96      753.44     71.05 o
   3   4   2      233.35      222.40     41.09 o
   4   4   2      322.95      355.59     59.00 o
   5   4   2       10.80        5.98     33.59 o
   6   4   2       52.38       45.53     51.39 o
   7   4   2     2136.86     2044.78    224.41 o
   8   4   2      238.80      259.34     63.32 o
   9   4   2      608.56      492.39    141.66 o
  10   4   2        5.78      -32.15     62.38 o
  -9   5   2        3.27      -19.79     63.25 o
  -8   5   2        4.60       77.09     65.27 o
  -7   5   2        1.67       23.67     63.49 o
  -6   5   2      227.96      121.01     67.79 o
  -5   5   2     1632.27     1614.86    107.72 o
  -4   5   2      397.28      477.11     61.97 o
  -3   5   2     4204.12     4503.38    168.00 o
  -2   5   2      192.25      100.48     46.43 o
  -1   5   2     1086.18     1139.48    116.43 o
   0   5   2      273.13      170.67     47.06 o
   1   5   2       89.36       85.90     41.15 o
   2   5   2      185.72      158.79     71.73 o
   3   5   2      960.24     1239.20     90.10 o
   4   5   2     3757.15     3460.20    134.41 o
   5   5   2     3463.69     3831.67    166.21 o
   6   5   2     1190.70     1420.79    134.02 o
   7   5   2     1867.94     1856.04    161.00 o
   8   5   2        5.69       87.76     60.95 o
   9   5   2      868.07      778.21    150.29 o
  -8   6   2      122.37       39.02     73.16 o
  -7   6   2      170.78       43.93     73.88 o
  -6   6   2       13.41       25.77     61.52 o
  -5   6   2        0.43        7.14     46.44 o
  -4   6   2       61.28       82.84     51.97 o
  -3   6   2       31.77      -11.56     40.69 o
  -2   6   2     1035.97     1060.65    100.67 o
  -1   6   2     2212.24     2787.68    150.18 o
   0   6   2      908.94      946.40     92.63 o
   1   6   2       11.62       37.56     40.27 o
   2   6   2      128.68      170.25     51.08 o
   3   6   2      167.25      260.69     51.56 o
   4   6   2        3.22        2.55     38.11 o
   5   6   2        1.02       -8.49     42.41 o
   6   6   2        5.85      -12.32     42.09 o
   7   6   2      165.95       86.75     74.31 o
   8   6   2      215.72      271.23    104.23 o
  -6   7   2       36.42      -64.75     67.12 o
  -5   7   2      649.64      892.67    125.83 o
  -4   7   2      123.64       94.85     72.62 o
  -3   7   2      814.15      905.47    134.01 o
  -2   7   2      248.54      109.71     72.97 o
  -1   7   2      434.02      422.90     74.28 o
   0   7   2       75.68      108.99     58.84 o
   1   7   2      374.76      427.23     93.69 o
   2   7   2      203.59      385.13     70.98 o
   3   7   2      462.50      366.19     75.17 o
   4   7   2      354.74      453.53     74.96 o
   5   7   2      917.93      930.46    168.41 o
   6   7   2      528.88      368.42    234.48 o
  -3   8   2      125.08      104.75    124.15 o
  -2   8   2       76.19       65.96     84.08 o
  -1   8   2      761.61      961.33    210.75 o
   0   8   2      333.25      122.03    108.30 o
   1   8   2        0.48      -23.34     62.83 o
   2   8   2       12.41       24.63     86.18 o
   3   8   2       41.37       98.15    109.45 o
 -11   1   3       52.41      -12.94     53.38 o
 -10   1   3      696.01      630.20     95.37 o
  -9   1   3     1605.96     1686.96    125.94 o
  -8   1   3      240.19      260.26     47.55 o
  -7   1   3     2646.35     2746.89     88.27 o
  -6   1   3     5307.03     5074.00    141.83 o
  -5   1   3    16951.17    16561.63    228.78 o
  -4   1   3     4159.47     4239.39    128.20 o
  -3   1   3     2431.36     2351.89     50.69 o
  -2   1   3     8669.38     8745.27    131.20 o
  -1   1   3     7067.12     7351.59    145.54 o
   0   1   3    13269.96    12772.36    185.00 o
   1   1   3     4334.27     4414.13    175.61 o
   2   1   3     2598.04     3456.08     96.65 o
   3   1   3    19238.54    18322.24    434.10 o
   4   1   3     6027.31     5952.84    161.33 o
   5   1   3    11067.07    10999.31    257.32 o
   6   1   3     2427.46     2793.28    129.75 o
   7   1   3     6403.97     5951.72    281.24 o
   8   1   3      347.03      479.51     77.92 o
   9   1   3     1026.70      972.63    146.35 o
  10   1   3      568.33      600.56     99.31 o
  11   1   3        8.32      -31.99     49.95 o
 -11   2   3       53.66      115.86    108.37 o
 -10   2   3      103.51      118.76     54.86 o
  -9   2   3      431.48      513.53     79.34 o
  -8   2   3     1447.16     1420.52    109.46 o
  -7   2   3       78.15       55.41     34.75 o
  -6   2   3     3103.74     3134.81     97.85 o
  -5   2   3      528.18      681.06     65.99 o
  -4   2   3     2940.14     3053.62     80.55 o
  -3   2   3     7711.03     7863.19    127.53 o
  -2   2   3     3347.03     3207.54     81.77 o
  -1   2   3    26720.51    27874.02    393.22 o
   0   2   3     4270.20     4582.40     92.43 o
   1   2   3     2617.04     2782.96     72.52 o
   2   2   3      265.49      243.36     35.39 o
   3   2   3      565.98      653.07     58.47 o
   4   2   3     4178.08     4093.53    135.67 o
   5   2   3      100.57      153.44     42.62 o
   6   2   3     1413.32     1737.99    117.10 o
   7   2   3      900.37      872.16    108.04 o
   8   2   3      414.75      289.25     67.02 o
   9   2   3      156.83      113.08     52.62 o
  10   2   3      233.44      226.56     75.43 o
  11   2   3      122.05      132.54     65.86 o
 -11   3   3        9.84       36.67    120.15 o
 -10   3   3      530.58      496.43    106.52 o
  -9   3   3     1161.08     1058.17    142.08 o
  -8   3   3     1844.09     1793.73    135.99 o
  -7   3   3     1697.29     1654.42    121.27 o
  -6   3   3       24.54      -15.47     33.90 o
  -5   3   3     2825.24     2722.87     90.13 o
  -4   3   3     2796.20     2817.08    126.11 o
  -3   3   3      155.99      144.46     27.68 o
  -2   3   3    12258.27    12202.40    247.74 o
  -1   3   3     2842.00     2994.34    258.14 o
   0   3   3       20.63       21.89     22.67 o
   1   3   3        4.60      -19.08     20.84 o
   2   3   3     2637.31     2448.77     82.77 o
   3   3   3     6675.98     6185.97    172.85 o
   4   3   3     7379.67     7379.26    227.21 o
   5   3   3     4575.91     4367.36    289.92 o
   6   3   3      230.46      156.82     66.59 o
   7   3   3      707.07      571.37    101.44 o
   8   3   3       23.47      -29.57     34.37 o
   9   3   3      901.57      784.84    138.22 o
  10   3   3      163.97      136.66     63.47 o
  11   3   3      434.47      448.52     96.24 o
 -10   4   3        2.99      -56.56     56.56 o
  -9   4   3      987.89     1128.19    157.43 o
  -8   4   3     1278.10     1291.55    152.40 o
  -7   4   3      590.09      514.21    130.32 o
  -6   4   3     2790.97     3158.35    155.47 o
  -5   4   3       19.02        6.44     30.19 o
  -4   4   3     5544.40     5378.67    177.99 o
  -3   4   3       28.15       50.84     28.46 o
  -2   4   3      612.82      570.07     60.93 o
  -1   4   3      564.53      685.43     79.91 o
   0   4   3      892.28     1004.57     71.90 o
   1   4   3     2450.20     2526.19    104.40 o
   2   4   3      470.08      607.84    107.50 o
   3   4   3      198.70      156.05     44.00 o
   4   4   3        8.00        9.91     36.57 o
   5   4   3      246.48      265.71     87.58 o
   6   4   3     3550.34     3464.42    155.47 o
   7   4   3       88.89      146.24     54.18 o
   8   4   3       50.19      121.90     55.30 o
   9   4   3       66.86       13.73     88.75 o
  10   4   3       76.97       24.69     64.27 o
  -9   5   3       42.00      -15.44     63.32 o
  -8   5   3      410.88      382.74    148.06 o
  -7   5   3      381.05      299.78    112.31 o
  -6   5   3      459.16      523.88    118.96 o
  -5   5   3     1001.79      994.12    105.69 o
  -4   5   3       86.39      158.58     45.63 o
  -3   5   3     1619.12     1813.54    180.79 o
  -2   5   3     1158.58     1220.15     83.96 o
  -1   5   3      736.68      827.01    116.28 o
   0   5   3       11.11       14.62     34.16 o
   1   5   3       63.79      104.90     40.26 o
   2   5   3       10.51      -12.36     36.10 o
   3   5   3      163.86      164.76     42.61 o
   4   5   3      335.11      394.82     75.84 o
   5   5   3      813.59      810.92     92.57 o
   6   5   3      266.11      147.24     53.74 o
   7   5   3      127.25      137.26     61.51 o
   8   5   3        0.57       35.23     49.08 o
   9   5   3       14.68       90.57     78.14 o
  -8   6   3      800.58      695.64    145.85 o
  -7   6   3        2.25      -10.54     63.70 o
  -6   6   3     2403.82     2786.44    198.58 o
  -5   6   3       11.83       -3.86     44.61 o
  -4   6   3     2186.65     2034.53    176.13 o
  -3   6   3      241.03      276.95     81.39 o
  -2   6   3     1708.04     1891.75    132.85 o
  -1   6   3      380.86      424.92    164.19 o
   0   6   3      540.45      400.36     72.85 o
   1   6   3     1663.90     1712.56    122.12 o
   2   6   3      693.29      619.78     82.73 o
   3   6   3      421.92      474.68     63.31 o
   4   6   3      564.98      635.65     76.98 o
   5   6   3       49.93       -6.32     40.47 o
   6   6   3      798.41      763.66    104.42 o
   7   6   3       26.22       34.54     67.71 o
   8   6   3       59.12      -25.76     70.91 o
  -6   7   3        0.46        3.88     62.91 o
  -5   7   3       19.32      111.46     69.15 o
  -4   7   3       50.51      125.67     81.50 o
  -3   7   3        0.41      -32.49     57.11 o
  -2   7   3       57.57       63.75     63.09 o
  -1   7   3        0.47       16.38     53.84 o
   0   7   3        7.14       44.68     54.70 o
   1   7   3      220.42      215.29     74.63 o
   2   7   3       80.54       62.11     54.24 o
   3   7   3       95.63       99.07     51.23 o
   4   7   3       23.16       53.83     48.74 o
   5   7   3       31.68       37.29     68.61 o
   6   7   3        4.64      -45.80     77.67 o
  -3   8   3        4.72        4.21     75.17 o
  -2   8   3      817.89     1073.82    488.37 o
  -1   8   3      369.80      324.49    151.72 o
   0   8   3        0.44       98.34    103.35 o
   1   8   3      439.94      357.45    138.69 o
   2   8   3        9.21       78.33     70.54 o
   3   8   3      133.48      244.90    193.46 o
 -11   0   4      796.07      953.84    143.05 o
 -10   0   4     1493.92     1287.95    150.47 o
  -9   0   4     2218.10     2440.21    164.55 o
  -8   0   4     4880.13     4367.78    167.48 o
  -7   0   4     1220.70     1244.39     96.75 o
  -6   0   4     8638.38     8686.97    217.86 o
  -5   0   4        4.76       -4.35     24.94 o
  -4   0   4    29290.14    29157.89    483.93 o
  -3   0   4     2235.26     2693.52     82.97 o
  -2   0   4    10135.33    10662.46    190.13 o
   0   0   4     1312.82     1287.05     49.33 o
   1   0   4       29.07       16.02     16.10 o
   2   0   4       29.07       67.25     45.02 o
   3   0   4       72.35      243.99     64.12 o
   4   0   4       41.59      -22.14     26.86 o
   5   0   4       20.70      -29.60     29.60 o
   6   0   4     5617.10     5732.52    224.74 o
   7   0   4       41.78      -24.30     47.15 o
   8   0   4      483.28      638.17    146.21 o
   9   0   4     2493.90     2514.00    296.26 o
  10   0   4      827.49      992.76    207.26 o
  11   0   4     2404.50     2342.28    322.46 o
 -11   1   4        7.95        7.86     56.02 o
 -10   1   4      205.36      164.15     50.93 o
  -9   1   4      576.57      546.60     59.06 o
  -8   1   4        3.87       82.78     30.48 o
  -7   1   4     1995.88     1993.10     82.06 o
  -6   1   4       27.27       32.01     22.36 o
  -5   1   4      426.24      415.75     34.96 o
  -4   1   4      660.82      905.71     42.20 o
  -3   1   4      202.67      227.48     20.49 o
  -2   1   4     6790.92     7479.93    130.96 o
  -1   1   4      716.60      804.37     60.96 o
   0   1   4       92.85      139.54     16.98 o
   1   1   4      850.95      943.31     44.06 o
   2   1   4       11.94        0.16     21.78 o
   3   1   4     4700.19     4415.15    140.98 o
   4   1   4     5863.30     5840.84    161.70 o
   5   1   4       47.64       54.38     33.91 o
   6   1   4      867.88      978.46    158.93 o
   7   1   4       29.80       71.37     46.76 o
   8   1   4      116.21       67.70     51.54 o
   9   1   4        0.04        2.29     43.46 o
  10   1   4       15.57       73.70     55.27 o
  11   1   4       61.56      127.85     81.33 o
 -11   2   4      593.24      438.86    105.97 o
 -10   2   4      529.77      841.53    209.63 o
  -9   2   4     1277.77     1294.22    102.22 o
  -8   2   4     3749.80     3667.11    140.72 o
  -7   2   4      291.87      256.79     49.83 o
  -6   2   4     4422.11     4268.20    124.26 o
  -5   2   4     7565.72     7903.53    224.66 o
  -4   2   4     5940.76     5919.41    113.24 o
  -3   2   4       71.91      104.00     21.98 o
  -2   2   4      886.00      882.37     45.48 o
  -1   2   4     2583.28     3471.44     82.84 o
   0   2   4      144.76      182.92     22.49 o
   1   2   4     2986.82     3072.55     65.98 o
   2   2   4     3552.75     3393.12    177.73 o
   3   2   4      879.46      982.72     68.92 o
   4   2   4     4100.03     3722.39    130.33 o
   5   2   4      130.49      142.15     39.96 o
   6   2   4     2995.97     2977.84    138.75 o
   7   2   4      538.91      680.37     84.91 o
   8   2   4      386.46      407.48    118.81 o
   9   2   4      362.67      472.89    112.20 o
  10   2   4      470.88      516.78    105.08 o
  11   2   4      841.12      901.84    121.79 o
 -11   3   4        0.73      -27.42     65.47 o
 -10   3   4      218.40       74.26     70.00 o
  -9   3   4     1013.14      663.36    115.94 o
  -8   3   4     1502.78     2035.17    182.21 o
  -7   3   4     1276.34     1251.14    128.04 o
  -6   3   4      386.22      446.27     76.44 o
  -5   3   4     2859.34     2847.66    104.40 o
  -4   3   4     3912.04     3950.09    102.80 o
  -3   3   4      210.88      243.43     31.68 o
  -2   3   4     6476.79     6529.22    192.65 o
  -1   3   4        6.45       15.15     19.43 o
   0   3   4       13.12        7.10     20.44 o
   1   3   4     7784.15     7786.72    154.67 o
   2   3   4      437.03      328.33     39.77 o
   3   3   4     4218.83     3764.57    129.62 o
   4   3   4     5551.39     5309.76    167.61 o
   5   3   4     3816.28     3895.34    151.16 o
   6   3   4      177.42       67.41     42.55 o
   7   3   4      168.27      216.22     58.98 o
   8   3   4       50.26      -42.78     64.56 o
   9   3   4       11.31      -18.57     42.45 o
  10   3   4      156.16      199.17     68.33 o
 -10   4   4      483.97      684.34    185.66 o
  -9   4   4      345.00      137.65     76.04 o
  -8   4   4      421.36      334.18     87.29 o
  -7   4   4       87.62       34.20     52.26 o
  -6   4   4      402.90      708.49    112.88 o
  -5   4   4      358.93      331.78     51.14 o
  -4   4   4     3248.63     3169.13     99.61 o
  -3   4   4     1204.62     1385.55    109.69 o
  -2   4   4     1821.61     2032.22    104.87 o
  -1   4   4      329.41      313.25     47.87 o
   0   4   4       13.98       19.24     25.84 o
   1   4   4       44.55       56.54     52.13 o
   2   4   4     1213.82     1348.00     99.44 o
   3   4   4     1782.85     1815.72     95.85 o
   4   4   4      928.88      852.34     84.87 o
   5   4   4       61.89       38.75     39.41 o
   6   4   4     1560.05     1481.50    122.48 o
   7   4   4       39.59       82.81     47.52 o
   8   4   4      524.13      600.81    168.01 o
   9   4   4      316.20      363.24     88.13 o
  10   4   4       33.63      -31.07     55.92 o
  -9   5   4      512.46      382.46    104.13 o
  -8   5   4      315.30      338.25    100.38 o
  -7   5   4     2332.22     2319.87    241.87 o
  -6   5   4      443.88      262.10     68.30 o
  -5   5   4     1448.57     1639.23    135.04 o
  -4   5   4     1409.32     1333.84    119.49 o
  -3   5   4       11.23       80.28     41.67 o
  -2   5   4     1242.30     1267.40    132.39 o
  -1   5   4      149.34      162.44     36.72 o
   0   5   4     2325.54     2297.78    110.46 o
   1   5   4      851.11      828.96     82.12 o
   2   5   4      726.09      842.76    102.46 o
   3   5   4     6384.94     6328.28    248.41 o
   4   5   4      604.63      465.64     71.19 o
   5   5   4     6216.37     6364.42    218.59 o
   6   5   4       81.71        3.57     43.64 o
   7   5   4     1094.08     1314.63    128.21 o
   8   5   4       16.37       56.70     55.45 o
   9   5   4       65.22       31.29    129.49 o
  -8   6   4       97.43       65.27     75.61 o
  -7   6   4        0.28       46.33     72.69 o
  -6   6   4        1.71       31.18     52.97 o
  -5   6   4      225.70      237.47     73.04 o
  -4   6   4        2.31       31.42     49.98 o
  -3   6   4      453.04      443.02    175.94 o
  -2   6   4      196.15      143.55     63.16 o
  -1   6   4     1462.66     1688.49    179.71 o
   0   6   4      232.59      267.41     80.33 o
   1   6   4      508.70      603.50     77.25 o
   2   6   4       61.11       32.01     35.99 o
   3   6   4      626.76      581.68     72.42 o
   4   6   4      203.78      120.23     60.53 o
   5   6   4        5.44       23.77     45.98 o
   6   6   4       19.28       86.19     55.51 o
   7   6   4       96.77       96.33     54.83 o
   8   6   4      223.51      217.38    135.20 o
  -6   7   4       97.39      156.73     78.54 o
  -5   7   4      638.80      960.23    131.73 o
  -4   7   4      221.12      420.81     95.01 o
  -3   7   4      681.01      759.07    127.18 o
  -2   7   4      943.55     1147.03    218.62 o
  -1   7   4      336.14      358.21     86.08 o
   0   7   4     1921.80     2122.23    191.16 o
   1   7   4      154.01       57.64     83.21 o
   2   7   4      401.41      459.82     86.84 o
   3   7   4     1263.58     1495.56    165.83 o
   4   7   4      145.37      203.22     80.15 o
   5   7   4      732.42      654.80    101.86 o
   6   7   4       97.05      -16.98     79.83 o
  -3   8   4        0.48       63.02     69.89 o
  -2   8   4        6.18      107.00     80.84 o
  -1   8   4      535.16      615.85    123.99 o
   0   8   4       70.63       72.41    101.61 o
   1   8   4       94.45      214.72    115.69 o
   2   8   4       75.33       -1.02     67.44 o
   3   8   4       20.07       10.45     87.22 o
 -11   1   5      525.54      470.40    111.27 o
 -10   1   5       27.87       25.05     42.72 o
  -9   1   5     3465.53     3585.81    126.11 o
  -8   1   5      615.48      670.51     57.50 o
  -7   1   5     5926.65     5485.85    125.46 o
  -6   1   5     3869.17     3889.85     96.37 o
  -5   1   5     4312.11     4474.51     95.92 o
  -4   1   5    12678.15    12557.18    175.78 o
  -3   1   5     6205.54     6613.65     95.77 o
  -2   1   5     7565.77     6823.26    153.88 o
  -1   1   5       22.08       41.60     21.82 o
   0   1   5     1616.30     1582.09     45.33 o
   1   1   5     7686.45     7422.92    125.73 o
   2   1   5     3772.90     3838.83    148.53 o
   3   1   5     6004.25     5456.48    150.06 o
   4   1   5     2327.60     2837.55    149.42 o
   5   1   5    14945.51    14782.30    321.34 o
   6   1   5      213.25      249.47     73.55 o
   7   1   5     1064.93     1232.43    116.63 o
   8   1   5       28.93       15.61     46.78 o
   9   1   5      749.73      718.40    100.64 o
  10   1   5     1383.57     1940.21    164.13 o
  11   1   5      456.15      385.88    104.39 o
 -11   2   5      360.46      334.02    196.36 o
 -10   2   5       34.71      -18.32     45.72 o
  -9   2   5       21.99        0.09     41.08 o
  -8   2   5      234.22      286.97     58.79 o
  -7   2   5        8.42       45.44     31.82 o
  -6   2   5       58.39       60.03     30.23 o
  -5   2   5       30.43       56.38     26.41 o
  -4   2   5     1368.19     1454.32     68.46 o
  -3   2   5      186.83      137.82     24.22 o
  -2   2   5      359.08      378.23     39.08 o
  -1   2   5        7.47       36.76     24.00 o
   0   2   5      983.68      945.43     34.86 o
   1   2   5     1133.28     1371.74     51.98 o
   2   2   5     5285.08     5300.57    138.65 o
   3   2   5      786.65      805.48     66.21 o
   4   2   5        2.95       12.76     30.97 o
   5   2   5       43.71       57.89     41.14 o
   6   2   5       29.13       55.22     41.86 o
   7   2   5     1017.02     1020.17    102.14 o
   8   2   5       78.93       51.39     47.81 o
   9   2   5      109.16       36.49     44.78 o
  10   2   5       55.53       73.25     86.47 o
  11   2   5       12.02      -16.39     55.45 o
 -11   3   5      485.17      478.62    115.40 o
 -10   3   5        0.73        6.73     60.35 o
  -9   3   5     2169.62     2409.44    206.84 o
  -8   3   5      975.26      828.31     99.29 o
  -7   3   5     2787.47     2782.79    163.53 o
  -6   3   5      763.24      912.26     85.46 o
  -5   3   5     1897.76     1910.68     98.81 o
  -4   3   5      331.02      252.96     32.16 o
  -3   3   5      296.32      321.62     41.62 o
  -2   3   5     3158.52     2783.54     86.21 o
  -1   3   5       22.57       14.61     16.36 o
   0   3   5     2938.17     2689.77     76.89 o
   1   3   5     6478.66     6184.15    133.12 o
   2   3   5     3741.52     3515.11    118.79 o
   3   3   5     5897.06     5795.99    166.53 o
   4   3   5      384.65      475.83     61.66 o
   5   3   5      634.43      670.18     78.65 o
   6   3   5      143.91      110.13     96.39 o
   7   3   5      100.33       62.25     45.40 o
   8   3   5      562.60      579.31     88.36 o
   9   3   5      465.39      455.72     83.92 o
  10   3   5     1224.20     1256.85    138.18 o
 -10   4   5      244.93      443.72    112.06 o
  -9   4   5      519.70      376.68     98.52 o
  -8   4   5      703.05      467.63    101.39 o
  -7   4   5      475.99      667.58    188.66 o
  -6   4   5     1464.91     1572.42    130.13 o
  -5   4   5      189.19      187.25     51.43 o
  -4   4   5      476.10      582.37     56.97 o
  -3   4   5      258.76      279.25     44.42 o
  -2   4   5      184.72      201.74     43.78 o
  -1   4   5      766.33      929.82     57.87 o
   0   4   5     4790.35     4735.85    138.58 o
   1   4   5      394.14      377.29     44.31 o
   2   4   5      455.00      447.72     48.63 o
   3   4   5      528.48      583.68     69.92 o
   4   4   5      583.83      649.86     75.27 o
   5   4   5       82.87       54.49     39.44 o
   6   4   5      243.78      195.60     58.28 o
   7   4   5     3084.61     2861.30    169.61 o
   8   4   5     1848.91     1602.87    141.37 o
   9   4   5      625.12      598.99     99.02 o
  10   4   5      911.31      945.64    180.71 o
  -9   5   5       58.67       59.35     75.44 o
  -8   5   5       16.47      -14.09     64.54 o
  -7   5   5      409.24      386.52    120.53 o
  -6   5   5       61.19       78.50     76.47 o
  -5   5   5      343.65      292.67     65.48 o
  -4   5   5       92.25      121.46     65.06 o
  -3   5   5      713.52      852.35     87.64 o
  -2   5   5     4233.36     3902.81    146.35 o
  -1   5   5        2.32      -16.18     35.49 o
   0   5   5       45.59       32.11     37.55 o
   1   5   5      681.28      715.73     65.11 o
   2   5   5        0.31       51.56     34.93 o
   3   5   5     1666.68     1697.81    104.21 o
   4   5   5      287.96      224.66     64.66 o
   5   5   5     1271.99     1329.09    116.58 o
   6   5   5        4.92       56.54     46.15 o
   7   5   5      515.83      603.21    100.61 o
   8   5   5      530.93      421.17    197.70 o
   9   5   5      120.14      109.09    120.21 o
  -8   6   5      950.79      897.64    151.42 o
  -7   6   5        1.41       -5.47    117.71 o
  -6   6   5      552.81      381.64     85.39 o
  -5   6   5      530.54      801.29    137.74 o
  -4   6   5     1186.65     1073.83    142.53 o
  -3   6   5        6.97      -46.22     46.22 o
  -2   6   5       26.37       44.95    151.82 o
  -1   6   5        9.00       -6.97     42.61 o
   0   6   5      458.07      585.18     95.76 o
   1   6   5     1014.35     1121.74    106.33 o
   2   6   5     4199.62     4220.24    149.48 o
   3   6   5        1.67       31.48     51.62 o
   4   6   5     2016.68     2203.33    150.36 o
   5   6   5      268.33      264.01     65.27 o
   6   6   5       10.77       25.64     48.58 o
   7   6   5      208.84      202.03    144.70 o
   8   6   5      387.80      162.56    121.26 o
  -6   7   5        0.46        8.20     68.91 o
  -5   7   5      137.25      118.50     71.78 o
  -4   7   5      138.36      101.75     73.81 o
  -3   7   5      163.14      197.74     81.15 o
  -2   7   5       15.63      -47.19     47.19 o
  -1   7   5      437.15      564.09    152.69 o
   0   7   5        1.87       55.34     79.73 o
   1   7   5      201.46      225.73     70.15 o
   2   7   5       39.24       16.75     52.57 o
   3   7   5      169.80      146.42     71.34 o
   4   7   5      777.99      827.66    108.96 o
   5   7   5       58.50       62.79     54.43 o
   6   7   5      107.18      180.81     68.85 o
  -3   8   5      147.30       97.42     89.17 o
  -2   8   5        7.08      -14.33     68.83 o
  -1   8   5       28.29      -27.90     64.39 o
   0   8   5      580.76      271.87    138.62 o
   1   8   5      175.30      227.40    120.22 o
   2   8   5      429.32      762.92    181.83 o
   3   8   5       13.54       35.09     68.75 o
 -11   0   6      113.78      179.52     85.69 o
 -10   0   6     2239.44     2250.53    174.03 o
  -9   0   6      232.64      162.97     54.15 o
  -8   0   6      505.46      615.26     77.35 o
  -7   0   6      507.92      458.76     67.32 o
  -6   0   6      553.59      577.47     64.12 o
  -5   0   6     4333.99     4297.63    165.18 o
  -4   0   6      773.61      876.83     59.76 o
  -3   0   6       59.13       -2.46     16.71 o
  -2   0   6    11498.89    11332.79    201.36 o
  -1   0   6     4315.53     5050.36    172.24 o
   0   0   6     6346.84     6304.19    158.35 o
   1   0   6     6346.68     6343.69    164.74 o
   2   0   6    39733.73    38846.68    748.26 o
   3   0   6     1449.50     1431.40    133.81 o
   4   0   6      549.73      377.31     91.23 o
   5   0   6     1012.54      692.39    125.52 o
   6   0   6     2034.68     2022.11    219.32 o
   7   0   6     6333.60     6443.78    374.94 o
   8   0   6     8360.96     8311.25    462.55 o
   9   0   6     2217.65     2898.97    325.11 o
  10   0   6     3621.08     4203.05    403.45 o
  11   0   6      668.59      717.69    200.71 o
 -11   1   6        2.11       -9.27     50.98 o
 -10   1   6      101.83       79.03     48.73 o
  -9   1   6      613.77      676.86     86.77 o
  -8   1   6      917.12     1037.64     68.79 o
  -7   1   6      719.42      769.03     55.79 o
  -6   1   6      276.80      287.06     34.00 o
  -5   1   6      189.91      202.90     27.75 o
  -4   1   6     1333.57     1415.76     56.79 o
  -3   1   6     1959.16     2084.59     47.20 o
  -2   1   6     4001.37     4176.46    115.16 o
  -1   1   6      943.11      943.84     72.15 o
   0   1   6     1807.82     1892.04     52.87 o
   1   1   6     5907.89     6079.90    101.87 o
   2   1   6      407.19      419.86     31.85 o
   3   1   6      753.70      916.48     56.45 o
   4   1   6       16.08        5.73     28.57 o
   5   1   6       42.53       -8.69     31.37 o
   6   1   6      629.72      756.41    120.62 o
   7   1   6     1003.29      878.86     97.25 o
   8   1   6       48.43      112.44     49.73 o
   9   1   6       38.99        7.63     49.24 o
  10   1   6       82.78       67.30     65.86 o
  11   1   6      252.40      182.27     80.98 o
 -11   2   6       89.07       38.85     70.32 o
 -10   2   6     1607.87     1646.22    145.30 o
  -9   2   6      183.94       81.45     50.05 o
  -8   2   6      491.39      616.22     86.95 o
  -7   2   6      348.08      305.76     70.74 o
  -6   2   6        7.91       17.80     31.82 o
  -5   2   6       42.06       56.80     23.96 o
  -4   2   6       29.72       56.43     25.45 o
  -3   2   6       99.60       34.27     18.42 o
  -2   2   6      505.33      517.61     42.72 o
  -1   2   6     1314.68     1384.91     76.22 o
   0   2   6     3376.07     3099.50     60.45 o
   1   2   6     2505.24     2669.78     70.46 o
   2   2   6    16887.21    16266.35    304.50 o
   3   2   6     1276.80     1100.37     85.30 o
   4   2   6     1902.85     1664.98     97.56 o
   5   2   6     3385.72     3245.22    166.81 o
   6   2   6      489.75      484.03    114.77 o
   7   2   6     3080.44     3322.33    178.58 o
   8   2   6     1956.94     2143.96    154.62 o
   9   2   6      901.21      873.14    113.99 o
  10   2   6      967.14     1054.70    127.30 o
  11   2   6      151.98       61.95     63.38 o
 -11   3   6        5.39      -34.28     64.99 o
 -10   3   6        6.34      -46.07     46.07 o
  -9   3   6      158.08      148.54     57.57 o
  -8   3   6      239.45       83.88     64.78 o
  -7   3   6     4117.08     3889.60    174.19 o
  -6   3   6      231.05      282.84     48.95 o
  -5   3   6     1089.80     1071.12     61.43 o
  -4   3   6     5386.79     5319.36    114.38 o
  -3   3   6     3739.55     3848.03    107.54 o
  -2   3   6       31.88        1.50     15.14 o
  -1   3   6     5135.90     4729.07    197.32 o
   0   3   6     1469.53     1555.48     51.37 o
   1   3   6     1790.71     1785.86     57.68 o
   2   3   6      122.86      128.20     34.34 o
   3   3   6       62.19       13.72     28.12 o
   4   3   6     2068.59     1956.99    112.43 o
   5   3   6      544.24      658.40     78.46 o
   6   3   6      234.98      149.32     50.23 o
   7   3   6       28.67       34.94     82.85 o
   8   3   6      148.41       23.61     46.45 o
   9   3   6      133.53      219.30     81.45 o
  10   3   6       11.00      -50.13     52.51 o
 -10   4   6      446.59      532.35    141.75 o
  -9   4   6        1.67       56.17     88.30 o
  -8   4   6     1038.67      887.16    131.93 o
  -7   4   6      392.31      378.73     87.46 o
  -6   4   6      570.50      497.48     67.83 o
  -5   4   6      851.99      915.19     83.69 o
  -4   4   6      120.35       69.11     32.73 o
  -3   4   6     1311.31     1424.05     99.17 o
  -2   4   6     1374.68     1383.76     77.64 o
  -1   4   6     2719.35     2611.94     86.29 o
   0   4   6       74.47       29.21     26.99 o
   1   4   6      107.38       56.56     26.61 o
   2   4   6     2907.88     2706.78    131.55 o
   3   4   6      383.36      412.10     61.34 o
   4   4   6      635.52      537.95     88.55 o
   5   4   6      949.98     1042.37    106.23 o
   6   4   6       36.44       -1.77     37.34 o
   7   4   6     2365.57     2433.45    161.31 o
   8   4   6      469.62      350.97     75.19 o
   9   4   6     1135.60     1084.91    126.50 o
  10   4   6      484.08      531.83    119.09 o
  -9   5   6     1129.51     1164.07    178.90 o
  -8   5   6      213.50      277.96     93.38 o
  -7   5   6     1874.73     1805.57    195.33 o
  -6   5   6      716.91      715.64    110.98 o
  -5   5   6      770.29      703.53     94.74 o
  -4   5   6     4422.29     4749.16    238.07 o
  -3   5   6      292.39      471.19    128.18 o
  -2   5   6      868.00      857.97     82.62 o
  -1   5   6     2136.86     1981.82    117.18 o
   0   5   6      868.80      851.10     76.56 o
   1   5   6     2966.90     2937.19    110.13 o
   2   5   6      347.77      346.78     50.06 o
   3   5   6      247.38      303.13     63.18 o
   4   5   6       53.81       54.39     38.61 o
   5   5   6       87.73      215.41     57.16 o
   6   5   6      178.43       92.89     50.49 o
   7   5   6      337.20      309.02     77.76 o
   8   5   6       22.84       -3.99     51.84 o
   9   5   6      191.98       72.22     62.86 o
  -8   6   6       18.98       33.17     86.63 o
  -7   6   6      272.25      203.64     87.87 o
  -6   6   6        0.49      -24.89     51.65 o
  -5   6   6      756.09      681.52    100.62 o
  -4   6   6      172.30      140.02     67.83 o
  -3   6   6      731.48      882.38    129.12 o
  -2   6   6        4.70       32.22    116.11 o
  -1   6   6      850.30      685.16    106.54 o
   0   6   6       19.06       36.80     88.33 o
   1   6   6      255.34      161.96     66.56 o
   2   6   6     1921.45     2096.93    118.38 o
   3   6   6       59.45      106.08     46.73 o
   4   6   6      705.58      678.35     89.64 o
   5   6   6       68.57       50.50     48.73 o
   6   6   6        0.14       30.10     50.79 o
   7   6   6        2.11      -47.49     47.49 o
  -6   7   6      354.53      629.43    154.17 o
  -5   7   6       67.20       -9.25     62.74 o
  -4   7   6     1184.54     1631.00    188.70 o
  -3   7   6      252.99      205.27    113.21 o
  -2   7   6     1494.57     1693.57    175.29 o
  -1   7   6     3880.06     3425.85    344.49 o
   0   7   6      505.36      500.61    104.25 o
   1   7   6     2022.36     2730.95    310.76 o
   2   7   6      357.33      390.71     79.22 o
   3   7   6      182.54      440.66    102.50 o
   4   7   6       73.06       46.28     57.42 o
   5   7   6      196.84      189.49     73.95 o
   6   7   6      155.98       50.04     54.29 o
  -3   8   6      138.84       61.55     77.88 o
  -2   8   6      485.11      196.67     92.18 o
  -1   8   6       39.53       69.51     65.96 o
   0   8   6       28.07      111.37    100.98 o
   1   8   6       40.17      144.12    114.02 o
   2   8   6      104.68       -3.62     98.47 o
 -11   1   7     1304.18     1236.87    129.36 o
 -10   1   7      446.32      631.56     88.14 o
  -9   1   7     2073.53     2220.26    148.04 o
  -8   1   7       50.12       61.96     32.04 o
  -7   1   7      205.78      185.49     36.27 o
  -6   1   7     3582.92     3461.31     98.02 o
  -5   1   7     1888.11     2265.51     68.32 o
  -4   1   7    13343.29    13047.21    168.59 o
  -3   1   7     2233.88     2073.70     50.56 o
  -2   1   7     3043.75     3151.22    125.08 o
  -1   1   7    27016.83    25939.57    543.86 o
   0   1   7        8.62        0.44     15.88 o
   1   1   7    13948.35    13425.46    244.37 o
   2   1   7     1525.45     1718.07     58.80 o
   3   1   7     7811.06     9141.91    170.47 o
   4   1   7      141.31       72.13     23.79 o
   5   1   7     1175.63     1036.29     89.31 o
   6   1   7     1869.99     1876.10    125.28 o
   7   1   7     2066.79     2240.90    147.60 o
   8   1   7       38.99      108.56     52.42 o
   9   1   7     1261.52      987.98    143.21 o
  10   1   7       68.58       28.41     59.86 o
  11   1   7      249.44      253.63     95.47 o
 -11   2   7       31.27        4.00     51.99 o
 -10   2   7       46.05       90.63     59.28 o
  -9   2   7       71.86       61.94     44.33 o
  -8   2   7       37.63       85.92     45.54 o
  -7   2   7       71.98       62.66     35.70 o
  -6   2   7       31.19       -3.97     26.15 o
  -5   2   7      991.91     1173.66     59.83 o
  -4   2   7     7870.42     8091.15    140.10 o
  -3   2   7      231.43      263.62     42.29 o
  -2   2   7      566.08      486.27     51.03 o
  -1   2   7     1134.96     1291.97     51.94 o
   0   2   7      760.52      974.55     61.76 o
   1   2   7      541.37      652.19     39.78 o
   2   2   7       31.28       34.73     17.69 o
   3   2   7     6500.38     6773.91    178.70 o
   4   2   7       23.07       17.34     38.52 o
   5   2   7      247.55      118.01     47.61 o
   6   2   7     1904.32     2164.42    250.60 o
   7   2   7     1044.00     1234.97    113.78 o
   8   2   7      745.52      704.97    111.18 o
   9   2   7      747.11      902.67    111.56 o
  10   2   7       54.97       17.87     54.56 o
  11   2   7      187.94       62.35     68.89 o
 -11   3   7      930.56      900.23    244.17 o
 -10   3   7      395.97      351.98     83.50 o
  -9   3   7      752.07      870.60    109.09 o
  -8   3   7      400.22      348.20     70.95 o
  -7   3   7      749.62      740.45     94.81 o
  -6   3   7     2165.33     2311.92    104.34 o
  -5   3   7        3.87       -3.08     22.45 o
  -4   3   7     2219.74     2314.48     81.07 o
  -3   3   7     2964.65     2893.81     91.16 o
  -2   3   7     1365.11     1448.52     65.00 o
  -1   3   7     7210.90     6988.89    123.79 o
   0   3   7     1830.00     1804.26     52.47 o
   1   3   7     6713.39     6971.31    186.30 o
   2   3   7     1168.03     1175.38     77.36 o
   3   3   7      819.57      852.04     76.43 o
   4   3   7      640.80      471.17    102.15 o
   5   3   7       14.43       40.74     43.03 o
   6   3   7        9.30       23.76     43.79 o
   7   3   7      855.92      917.01    100.98 o
   8   3   7        6.63       75.31     51.24 o
   9   3   7     1965.17     2481.36    227.07 o
  10   3   7       33.27       52.51     61.28 o
 -10   4   7      290.10      287.40    147.61 o
  -9   4   7       38.96      224.74     78.82 o
  -8   4   7      564.33      539.77    111.05 o
  -7   4   7        3.98       33.66     43.34 o
  -6   4   7       52.14       86.74     40.02 o
  -5   4   7        8.37      -25.00     25.93 o
  -4   4   7     2246.35     2234.09    121.24 o
  -3   4   7       90.16       78.30     32.42 o
  -2   4   7     8082.83     7974.46    179.53 o
  -1   4   7      432.86      448.13     39.32 o
   0   4   7     1443.45     1375.92     61.63 o
   1   4   7      670.69      696.04     55.62 o
   2   4   7     2779.01     2683.17    115.55 o
   3   4   7       11.42        0.00     37.05 o
   4   4   7       76.08       52.07     41.28 o
   5   4   7      582.63      559.07     75.85 o
   6   4   7     1764.31     1710.94    129.89 o
   7   4   7      865.40      937.99    107.21 o
   8   4   7     1551.66     1438.60    167.34 o
   9   4   7      361.80      157.29     70.24 o
  10   4   7      317.23      407.48    128.16 o
  -9   5   7       47.38      -12.15     68.27 o
  -8   5   7      344.10      342.96     93.02 o
  -7   5   7       69.35       82.18     66.50 o
  -6   5   7     1854.23     2011.62    155.54 o
  -5   5   7       97.26       60.03     53.21 o
  -4   5   7      203.98      164.34     68.90 o
  -3   5   7      864.99      832.79     89.05 o
  -2   5   7       15.00      -41.04     41.04 o
  -1   5   7      129.64      152.06     43.75 o
   0   5   7      949.21     1256.13    189.35 o
   1   5   7       10.44       30.57     33.66 o
   2   5   7      572.36      553.27     61.32 o
   3   5   7     1132.09     1100.21     99.28 o
   4   5   7     4658.00     4496.23    175.17 o
   5   5   7        2.43      -22.36     34.25 o
   6   5   7      797.73      867.41    160.10 o
   7   5   7      435.78      540.74     89.79 o
   8   5   7      194.83      210.96     68.82 o
   9   5   7      460.66      310.70     90.11 o
  -8   6   7       25.94      -73.00     73.00 o
  -7   6   7      230.89      178.55    108.30 o
  -6   6   7      333.49      410.15     88.97 o
  -5   6   7      132.26      150.47     65.48 o
  -4   6   7     1136.25     1142.16    206.81 o
  -3   6   7      333.78      490.08    226.46 o
  -2   6   7     1224.07     1282.78    146.35 o
  -1   6   7      358.80      355.51     81.47 o
   0   6   7     2910.09     3392.44    210.71 o
   1   6   7     2228.08     2533.27    148.63 o
   2   6   7      561.45      545.90     77.19 o
   3   6   7     1908.21     2029.20    140.55 o
   4   6   7       86.84      113.27     50.04 o
   5   6   7      599.36      548.26    161.21 o
   6   6   7      359.12      378.15     76.88 o
   7   6   7     1687.02     1751.60    188.19 o
  -6   7   7       23.16       42.87     68.96 o
  -5   7   7       72.48       63.35     68.78 o
  -4   7   7       72.00       58.29     68.09 o
  -3   7   7      352.61      393.61     98.59 o
  -2   7   7        2.22       -8.46     57.08 o
  -1   7   7       27.91       83.77     94.29 o
   0   7   7      111.03      185.58     84.50 o
   1   7   7      183.74      194.23     92.69 o
   2   7   7      275.85      435.84     81.46 o
   3   7   7       54.92       51.87     98.47 o
   4   7   7      279.41      242.86     89.27 o
   5   7   7       26.82       34.49     57.17 o
  -2   8   7      559.71      390.20    108.78 o
  -1   8   7       58.91      161.75    109.97 o
   0   8   7       75.70      169.77    111.23 o
   1   8   7      321.05      455.54    115.43 o
   2   8   7      222.81       80.98    112.06 o
 -10   0   8      134.67       99.20     51.26 o
  -9   0   8       52.50      -24.60     39.61 o
  -8   0   8      123.56      102.97     75.24 o
  -7   0   8     1854.26     1878.92    112.17 o
  -6   0   8     2677.87     2396.80    106.88 o
  -5   0   8      472.28      570.08     57.15 o
  -4   0   8    28917.09    28622.40    481.25 o
  -3   0   8     1286.17     1413.15     51.16 o
  -2   0   8      556.04      415.61     44.33 o
  -1   0   8     2850.15     3058.57    128.93 o
   0   0   8     9017.47     9503.38    229.83 o
   1   0   8     9990.23     9485.43    367.31 o
   2   0   8     2015.10     1943.18     91.50 o
   3   0   8     1842.07     1662.24    125.45 o
   4   0   8     2403.83     2304.08    181.83 o
   5   0   8     6598.75     6257.71    333.20 o
   6   0   8     1811.73     1695.46    215.49 o
   7   0   8     1818.87     2147.07    255.07 o
   8   0   8     2775.95     2846.01    308.32 o
   9   0   8        9.91       43.49     96.94 o
  10   0   8     1388.66      773.02    196.74 o
  11   0   8        3.69      -22.86     98.89 o
 -11   1   8      333.12      197.50     95.55 o
 -10   1   8      124.41       82.99     53.97 o
  -9   1   8       88.47       31.43     37.64 o
  -8   1   8       30.78       51.13     31.39 o
  -7   1   8        4.13       18.50     27.29 o
  -6   1   8      556.82      524.95     55.26 o
  -5   1   8     1815.53     1818.05     81.76 o
  -4   1   8     2515.55     2685.81     60.93 o
  -3   1   8        1.61       -2.87     15.10 o
  -2   1   8       34.91        1.19     22.67 o
  -1   1   8     1478.48     1294.08     96.43 o
   0   1   8      121.35      156.70     23.35 o
   1   1   8      690.20      723.73     42.97 o
   2   1   8      673.77      598.50     65.98 o
   3   1   8      675.56      723.83     48.43 o
   4   1   8      808.99      943.35     61.77 o
   5   1   8       76.90       45.92     40.44 o
   6   1   8     1062.47     1173.56    104.32 o
   7   1   8      147.45       83.78     84.87 o
   8   1   8      284.59      138.38    115.90 o
   9   1   8        4.15       16.69     60.39 o
  10   1   8        6.56       81.50     72.14 o
  11   1   8        1.37      163.32     79.56 o
 -11   2   8       15.60       11.26     54.09 o
 -10   2   8      161.83       63.55     62.58 o
  -9   2   8      286.20      178.75     59.68 o
  -8   2   8      169.93      142.25     83.76 o
  -7   2   8       69.95       23.02     56.17 o
  -6   2   8     2718.24     2337.16     95.70 o
  -5   2   8      374.07      446.66     46.48 o
  -4   2   8    10767.35    10605.03    167.87 o
  -3   2   8      684.30      718.49     41.43 o
  -2   2   8    11067.69    10034.07    227.73 o
  -1   2   8      129.93      104.00     19.75 o
   0   2   8       57.50        5.70     14.96 o
   1   2   8    14228.27    14228.25    208.45 o
   2   2   8     2326.97     2517.74     74.28 o
   3   2   8     5040.53     5008.45    112.41 o
   4   2   8     4305.65     4288.64    185.61 o
   5   2   8     7556.05     7195.84    214.21 o
   6   2   8     2561.49     2470.48    144.15 o
   7   2   8     1389.05     1238.35    152.80 o
   8   2   8     2693.78     2491.66    166.65 o
   9   2   8      998.84     1141.33    131.15 o
  10   2   8      544.29      454.95     91.11 o
  11   2   8       41.42      -47.58     69.45 o
 -10   3   8       37.41       48.55     54.58 o
  -9   3   8       91.33       74.65     64.85 o
  -8   3   8        4.65       11.52     43.02 o
  -7   3   8       70.21       88.10     56.26 o
  -6   3   8      897.12      947.49     73.43 o
  -5   3   8      134.56      124.13     38.50 o
  -4   3   8     3018.35     3180.48    106.35 o
  -3   3   8     1278.17     1321.83     63.74 o
  -2   3   8      611.80      686.15     48.12 o
  -1   3   8     1580.99     1542.14     54.64 o
   0   3   8      325.13      371.50     33.70 o
   1   3   8      628.61      778.50     49.77 o
   2   3   8       18.69      -12.58     18.43 o
   3   3   8     1852.92     1780.50    219.76 o
   4   3   8        3.83      -13.30     33.40 o
   5   3   8       39.55        1.47     39.51 o
   6   3   8       77.52      104.37     48.38 o
   7   3   8     1690.70     2025.84    149.05 o
   8   3   8       32.33       37.33     60.67 o
   9   3   8        2.79       60.01     57.41 o
  10   3   8        9.86        9.84     58.05 o
 -10   4   8       34.78      -60.11     60.11 o
  -9   4   8      234.80      291.75     94.52 o
  -8   4   8       58.32      100.17     56.54 o
  -7   4   8      870.72      955.11    116.79 o
  -6   4   8      165.60      115.82     63.44 o
  -5   4   8      304.27      264.89     61.89 o
  -4   4   8     4346.14     4196.23    230.93 o
  -3   4   8      306.05      262.70     71.30 o
  -2   4   8     4740.72     4942.89    134.75 o
  -1   4   8     1119.34     1146.43     72.34 o
   0   4   8        7.31       -5.83     18.54 o
   1   4   8     2414.74     2578.00    128.80 o
   2   4   8      172.99      234.94     63.34 o
   3   4   8      581.88      461.05     68.65 o
   4   4   8       26.55       11.51     38.40 o
   5   4   8      478.48      517.69    102.74 o
   6   4   8     1870.53     2047.16    143.19 o
   7   4   8       21.47       30.56     67.11 o
   8   4   8     2583.78     2759.58    244.18 o
   9   4   8       15.99       40.72     55.45 o
  -9   5   8      163.90       72.05     77.83 o
  -8   5   8      427.39      339.59     97.97 o
  -7   5   8       50.29       89.77     52.77 o
  -6   5   8     1027.94      911.55    113.04 o
  -5   5   8      279.69      269.01     84.47 o
  -4   5   8     1188.60     1339.79    148.14 o
  -3   5   8      767.47      680.87    104.13 o
  -2   5   8      234.59      131.64     55.71 o
  -1   5   8     4193.42     4217.38    207.63 o
   0   5   8      622.07      699.30    105.53 o
   1   5   8      202.18      181.28     39.91 o
   2   5   8       13.03        0.77     36.28 o
   3   5   8     3033.96     3090.66    247.92 o
   4   5   8      117.26      136.36     47.33 o
   5   5   8     1646.42     1743.59    133.89 o
   6   5   8       37.54      -25.02     40.54 o
   7   5   8      737.45      778.13    103.23 o
   8   5   8       10.93       79.44     56.42 o
  -8   6   8       32.88      135.10     83.44 o
  -7   6   8      317.97      211.91     72.39 o
  -6   6   8       41.75        3.13     56.02 o
  -5   6   8        7.39       77.85     54.01 o
  -4   6   8       29.62       53.50     90.67 o
  -3   6   8       79.44       48.36     53.68 o
  -2   6   8       64.06       45.05     75.76 o
  -1   6   8      129.32       53.16     54.94 o
   0   6   8      230.93      251.52     93.60 o
   1   6   8     1065.19     1130.17    187.45 o
   2   6   8        0.48       17.75     76.35 o
   3   6   8      348.60      522.75     78.41 o
   4   6   8       49.19      101.20     48.63 o
   5   6   8        1.14      -36.73     39.08 o
   6   6   8       38.41      -10.98     59.22 o
   7   6   8       28.78       11.45     54.29 o
  -6   7   8      179.91      222.48     85.24 o
  -5   7   8      280.94      196.34     94.19 o
  -4   7   8      149.90       97.92     78.55 o
  -3   7   8      593.59      553.35    116.40 o
  -2   7   8     1006.84     1282.75    226.43 o
  -1   7   8      823.57      900.16    135.62 o
   0   7   8      607.64      598.75    115.35 o
   1   7   8       75.66       41.82     67.60 o
   2   7   8       61.86      200.71     99.38 o
   3   7   8      109.44        6.61     63.65 o
   4   7   8       77.80      126.49     76.48 o
   5   7   8      660.20      819.74    138.93 o
  -2   8   8      166.22      159.61    116.59 o
  -1   8   8       46.73       76.73    105.23 o
   0   8   8       65.71       76.31    109.83 o
   1   8   8        6.82       47.32     79.78 o
   2   8   8        0.63      -32.06     88.30 o
 -11   1   9     1239.08     1134.77    141.11 o
 -10   1   9      957.00     1043.34    111.71 o
  -9   1   9       18.62       27.71     40.31 o
  -8   1   9       16.08       30.79     38.48 o
  -7   1   9      915.63      949.35     60.66 o
  -6   1   9     1473.66     1642.11     69.62 o
  -5   1   9      993.21     1031.54     51.37 o
  -4   1   9     1381.46     1489.87     48.40 o
  -3   1   9     4067.17     3937.88     79.95 o
  -2   1   9     1048.69     1339.22     75.37 o
  -1   1   9      129.99      321.07     41.36 o
   0   1   9       19.71       -2.79     17.30 o
   1   1   9       27.09       20.38     19.36 o
   2   1   9     1802.50     1689.75     86.91 o
   3   1   9     4496.35     4628.75    130.72 o
   4   1   9       96.12      215.66     39.42 o
   5   1   9    14126.76    14388.95    305.83 o
   6   1   9       96.58       38.75     76.10 o
   7   1   9     4059.53     4220.54    311.24 o
   8   1   9      131.28       38.15     59.73 o
   9   1   9      486.73      527.12    109.28 o
  10   1   9      463.55      628.92    121.56 o
  11   1   9       28.78       58.91     81.85 o
 -11   2   9       60.55        4.92     49.88 o
 -10   2   9       23.96       30.70     48.47 o
  -9   2   9        1.70       45.67     45.60 o
  -8   2   9      546.70      556.45    114.10 o
  -7   2   9       54.10      141.03    105.04 o
  -6   2   9     1527.97     1477.56     95.28 o
  -5   2   9        0.91       -8.70     21.02 o
  -4   2   9      893.59      873.53     76.40 o
  -3   2   9       44.56       20.30     28.65 o
  -2   2   9     5058.83     5079.83    150.03 o
  -1   2   9       21.78      -15.28     15.28 o
   0   2   9     3217.91     2999.19     82.77 o
   1   2   9       43.82        8.53     17.27 o
   2   2   9     1416.05     1478.16     82.44 o
   3   2   9      130.02      241.43     35.67 o
   4   2   9        1.82       27.66     34.36 o
   5   2   9     1204.62     1270.68    104.19 o
   6   2   9      198.78      141.53     63.25 o
   7   2   9      669.03      628.11    126.41 o
   8   2   9      586.40      414.65    124.67 o
   9   2   9      363.77      253.25     71.77 o
  10   2   9       18.56       13.29     65.76 o
 -10   3   9      204.55      210.11     69.10 o
  -9   3   9        5.19      -16.42     53.36 o
  -8   3   9      141.99      120.30     53.96 o
  -7   3   9     2995.65     3242.48    225.04 o
  -6   3   9     1136.65     1070.78     99.25 o
  -5   3   9       12.38        5.08     29.06 o
  -4   3   9       39.44       24.64     31.05 o
  -3   3   9      917.11      854.36     51.15 o
  -2   3   9      310.41      345.23     43.78 o
  -1   3   9      811.39      897.35     44.96 o
   0   3   9    15503.82    15423.50    378.48 o
   1   3   9      412.22      418.19     38.63 o
   2   3   9     1929.15     1923.60     71.61 o
   3   3   9     3857.40     3882.78    162.64 o
   4   3   9      108.24       74.98     43.02 o
   5   3   9     2078.72     2233.01    230.60 o
   6   3   9      148.99      186.08     54.38 o
   7   3   9     2823.18     3430.67    187.01 o
   8   3   9       29.36       21.42     72.26 o
   9   3   9      306.84      357.38     83.02 o
  10   3   9      447.51      436.63    107.66 o
 -10   4   9      174.66      186.54    171.90 o
  -9   4   9      214.62      162.63     69.36 o
  -8   4   9      364.72      394.90    105.89 o
  -7   4   9      111.36      124.35     52.48 o
  -6   4   9     1720.77     1778.60    121.61 o
  -5   4   9      124.61       99.32     35.35 o
  -4   4   9     7847.59     7860.37    205.63 o
  -3   4   9     1845.47     1809.65    119.82 o
  -2   4   9     1251.35     1077.87    116.13 o
  -1   4   9     1480.62     1566.41     66.08 o
   0   4   9      236.66      266.05     29.82 o
   1   4   9      857.87      778.43     82.15 o
   2   4   9       77.91       44.56     40.91 o
   3   4   9     5746.89     5341.02    345.25 o
   4   4   9      379.48      333.36    126.51 o
   5   4   9     2053.59     1950.69    131.93 o
   6   4   9      220.19      292.41     85.36 o
   7   4   9      514.11      452.95     97.98 o
   8   4   9      529.87      495.45     91.13 o
   9   4   9      143.00       70.04     93.47 o
  -9   5   9       31.91       -2.53     69.88 o
  -8   5   9       80.77       14.55     68.35 o
  -7   5   9      780.81      882.42    168.62 o
  -6   5   9      251.13      218.93     57.11 o
  -5   5   9     1100.46     1355.95    112.36 o
  -4   5   9       43.62       57.27     35.82 o
  -3   5   9      687.23      778.00    195.45 o
  -2   5   9      817.16      877.36     92.68 o
  -1   5   9       30.64      -37.68     37.68 o
   0   5   9      146.51      250.85     46.64 o
   1   5   9      356.83      361.93     80.25 o
   2   5   9     1077.85     1052.07     91.34 o
   3   5   9      599.57      399.38     66.67 o
   4   5   9      118.61      124.53     50.25 o
   5   5   9      720.27      956.34    155.55 o
   6   5   9        1.14       72.53     46.72 o
   7   5   9      103.95       88.22     58.46 o
   8   5   9        0.86      -13.47     47.77 o
  -7   6   9        2.17      -21.19     62.26 o
  -6   6   9     2073.78     2348.39    198.04 o
  -5   6   9       62.06       14.87     68.11 o
  -4   6   9     3791.92     4184.05    271.61 o
  -3   6   9       17.48      -46.83     46.83 o
  -2   6   9      990.78     1021.58    144.75 o
  -1   6   9      556.13      597.93    104.58 o
   0   6   9      111.00      -13.15     49.22 o
   1   6   9      411.84      291.80    117.64 o
   2   6   9      495.77      571.00    186.01 o
   3   6   9     1033.60     1012.98    132.13 o
   4   6   9      880.30      800.70     97.31 o
   5   6   9     1377.68     1409.16    176.68 o
   6   6   9      615.17      509.00     91.58 o
   7   6   9      211.48      312.74     80.04 o
  -6   7   9       51.43      -13.70     73.04 o
  -5   7   9      176.93      127.53     82.89 o
  -4   7   9      212.72       31.24     71.46 o
  -3   7   9      196.17      353.35     98.27 o
  -2   7   9      365.17      256.12    125.17 o
  -1   7   9        0.20       62.26     61.95 o
   0   7   9      600.32      647.96    120.61 o
   1   7   9      153.86      224.46    136.00 o
   2   7   9      143.89      308.25    139.94 o
   3   7   9      178.83      307.20    135.76 o
   4   7   9      248.55      185.92     85.24 o
   5   7   9        2.04       14.26     71.99 o
  -2   8   9      138.98      134.43     84.85 o
  -1   8   9      448.08      621.72    176.95 o
   0   8   9        2.50      107.05    115.13 o
   1   8   9      189.68      257.47    103.84 o
 -10   0  10     1100.40     1042.87    205.17 o
  -9   0  10      805.59      966.59     99.15 o
  -8   0  10     3291.41     3231.09    217.30 o
  -7   0  10        4.99        3.15     38.43 o
  -6   0  10    12213.20    11690.09    266.38 o
  -5   0  10      681.93      828.70     67.96 o
  -4   0  10    13398.57    13025.75    260.59 o
  -3   0  10      284.94      251.56     35.38 o
  -2   0  10     7974.58     7695.15    204.58 o
  -1   0  10     8065.78     7352.80    197.27 o
   0   0  10     7925.19     8913.13    231.61 o
   1   0  10    14793.34    14212.33    334.68 o
   2   0  10       90.28       47.23     33.21 o
   3   0  10     7296.49     6500.66    205.33 o
   4   0  10     1879.13     1994.26    117.45 o
   5   0  10    11269.49    12144.65    519.14 o
   6   0  10     1538.04     1624.66    217.02 o
   7   0  10       13.80       22.79     91.37 o
   8   0  10      561.31      857.91    183.92 o
   9   0  10       38.71      -84.47     84.47 o
  10   0  10      122.68      121.89    128.51 o
  11   0  10      339.22      349.30    164.33 o
 -11   1  10      101.44      134.88     78.32 o
 -10   1  10        6.49      -24.65     45.22 o
  -9   1  10      103.57       98.29     44.50 o
  -8   1  10       33.78       50.29     35.95 o
  -7   1  10       30.53       11.53     26.16 o
  -6   1  10      916.72      882.37     54.20 o
  -5   1  10        4.92       -8.17     18.82 o
  -4   1  10       42.11        0.51     15.02 o
  -3   1  10      608.60      745.17     35.90 o
  -2   1  10      105.11       58.47     28.17 o
  -1   1  10      884.13      962.82     69.64 o
   0   1  10      162.96      156.57     29.43 o
   1   1  10      138.16      194.60     34.29 o
   2   1  10     1380.59     1412.30    100.33 o
   3   1  10     2645.60     2691.09     98.82 o
   4   1  10      130.81      114.43     35.36 o
   5   1  10        1.14      -26.07     26.07 o
   6   1  10      196.80      260.68    142.24 o
   7   1  10       19.03        3.92     61.33 o
   8   1  10        5.16       30.94     60.04 o
   9   1  10       19.15       70.14     70.97 o
  10   1  10      166.37      157.40     83.91 o
  11   1  10        0.39      -40.94     70.00 o
 -11   2  10      256.89      366.17     81.62 o
 -10   2  10      899.57      710.37    159.29 o
  -9   2  10       19.96        7.89     57.99 o
  -8   2  10     2937.55     2965.16    185.41 o
  -7   2  10      201.31      194.37     48.72 o
  -6   2  10     4365.27     4300.37    142.93 o
  -5   2  10      108.13       32.76     26.07 o
  -4   2  10     8609.30     8519.40    156.18 o
  -3   2  10     1818.08     1495.09    194.50 o
  -2   2  10     1146.19      963.73     83.11 o
  -1   2  10     4742.65     4550.38    140.12 o
   0   2  10       55.91       52.64     21.59 o
   1   2  10     1703.14     1436.69     63.24 o
   2   2  10    10487.56    10359.91    175.03 o
   3   2  10     3020.01     2670.73    173.89 o
   4   2  10     6893.47     6693.56    196.52 o
   5   2  10     1014.87     1186.35    101.03 o
   6   2  10     1336.06     1659.59    128.31 o
   7   2  10       10.93       14.70     47.50 o
   8   2  10      796.74      744.93    103.30 o
   9   2  10       62.26       43.74     67.18 o
  10   2  10        2.14       59.98     75.18 o
 -10   3  10      125.20       11.93     55.25 o
  -9   3  10       52.83      127.53     65.31 o
  -8   3  10       11.02      -26.43     40.47 o
  -7   3  10     1162.91     1165.42    115.59 o
  -6   3  10        5.57        5.40     27.84 o
  -5   3  10      142.93      124.88     35.44 o
  -4   3  10        2.06        7.45     36.54 o
  -3   3  10      296.90      316.46     54.45 o
  -2   3  10      842.48      800.98     36.49 o
  -1   3  10      278.01      187.36     46.83 o
   0   3  10      544.83      729.47     44.19 o
   1   3  10     3206.40     3290.22    121.56 o
   2   3  10      172.37      165.99     30.40 o
   3   3  10     4384.99     4582.93    154.46 o
   4   3  10      164.22      135.96     44.65 o
   5   3  10     3874.09     3881.17    159.70 o
   6   3  10       59.66       -7.79     42.01 o
   7   3  10     1139.37     1222.73    118.62 o
   8   3  10      117.86       82.43     52.41 o
   9   3  10      239.47      173.49     69.38 o
  10   3  10      636.82      810.91    138.28 o
 -10   4  10      125.56       82.75     63.83 o
  -9   4  10        8.78       58.89     56.28 o
  -8   4  10      986.62      858.68    114.95 o
  -7   4  10      350.79      223.27     71.07 o
  -6   4  10     1736.34     1988.98    156.66 o
  -5   4  10      322.09      348.16     57.07 o
  -4   4  10       17.73       37.01     33.84 o
  -3   4  10     4838.99     4636.71    173.56 o
  -2   4  10      135.63       75.59     42.24 o
  -1   4  10     1838.68     1858.87    175.43 o
   0   4  10        1.12      -25.70     25.70 o
   1   4  10      804.04      686.11     50.11 o
   2   4  10     1003.23      962.63     81.21 o
   3   4  10      864.70      854.71     91.81 o
   4   4  10     2335.49     2315.84    141.87 o
   5   4  10       63.26       14.89     40.24 o
   6   4  10       29.86       60.93     46.64 o
   7   4  10      472.63      528.53    143.62 o
   8   4  10      587.32      573.80     98.15 o
   9   4  10      168.54      146.10     68.49 o
  -9   5  10      372.94      150.31     90.86 o
  -8   5  10      169.74       95.45     75.35 o
  -7   5  10      499.58      598.84    112.15 o
  -6   5  10      535.18      410.31     98.20 o
  -5   5  10      204.12      278.08     75.91 o
  -4   5  10      256.90      241.99     53.92 o
  -3   5  10      109.63      102.87     63.14 o
  -2   5  10        5.98      -31.03     39.90 o
  -1   5  10      696.20      679.33     82.47 o
   0   5  10     1971.20     1969.68    233.33 o
   1   5  10     2674.89     2558.67    154.41 o
   2   5  10      630.90      868.83    127.04 o
   3   5  10     1291.19     1303.80    107.00 o
   4   5  10       31.41       10.70     39.04 o
   5   5  10     2037.24     1936.15    139.77 o
   6   5  10       23.55       22.26     45.91 o
   7   5  10     1182.83     1202.32    125.00 o
   8   5  10      157.49      118.16     66.52 o
  -7   6  10       25.59       36.82     59.51 o
  -6   6  10       57.81       70.62     70.44 o
  -5   6  10       24.20       17.42     66.00 o
  -4   6  10      403.64      378.58    188.76 o
  -3   6  10        8.84       34.64     80.70 o
  -2   6  10       32.50        7.45     49.02 o
  -1   6  10      628.84      594.00    105.18 o
   0   6  10      433.24      475.19     98.33 o
   1   6  10      244.81      186.53    100.98 o
   2   6  10      254.24      222.81    107.40 o
   3   6  10        9.71       -1.16     46.98 o
   4   6  10      190.01      170.76     57.21 o
   5   6  10      183.03      164.95     61.87 o
   6   6  10      127.45       58.64     54.38 o
   7   6  10      515.03      393.51     85.02 o
  -5   7  10      138.03      217.78     88.25 o
  -4   7  10        1.72       27.99     64.42 o
  -3   7  10       39.28       10.80     57.54 o
  -2   7  10      109.72      340.24    129.35 o
  -1   7  10      788.93      846.93    134.43 o
   0   7  10      607.43      613.74    117.79 o
   1   7  10      465.54      481.40    112.41 o
   2   7  10      510.42      459.83    153.74 o
   3   7  10      525.37      462.96    145.03 o
   4   7  10       92.41       57.01    106.70 o
   5   7  10     1132.89     1312.70    197.61 o
  -1   8  10        0.22      -78.82     78.82 o
   0   8  10        0.18       72.14     76.55 o
 -11   1  11       13.87       18.33    105.72 o
 -10   1  11      246.21       64.84     64.94 o
  -9   1  11     1329.44     1370.80    105.46 o
  -8   1  11        0.01       21.56     37.59 o
  -7   1  11     2644.71     2687.30    161.61 o
  -6   1  11      749.25      780.92     51.78 o
  -5   1  11      620.62      520.58     37.97 o
  -4   1  11     1599.16     1555.28     52.22 o
  -3   1  11      337.87      379.89     27.68 o
  -2   1  11      154.54      224.88     40.86 o
  -1   1  11    21488.06    22871.62    342.65 o
   0   1  11    35241.49    35598.11    598.55 o
   1   1  11    16763.28    16198.46    268.52 o
   2   1  11     2613.50     2418.87     82.03 o
   3   1  11    10082.58     9953.13    197.97 o
   4   1  11     1554.76     1480.49     84.48 o
   5   1  11     5956.92     5877.01    182.49 o
   6   1  11      473.54      557.30    107.12 o
   7   1  11     2363.19     2255.66    335.08 o
   8   1  11     1104.41     1502.14    267.02 o
   9   1  11      364.41      468.60    107.13 o
  10   1  11     2003.97     2189.69    227.44 o
 -11   2  11      140.36      111.05     62.48 o
 -10   2  11      971.95      786.68    105.25 o
  -9   2  11        3.34       26.37     40.84 o
  -8   2  11     1347.58     1457.97    107.92 o
  -7   2  11       90.91      111.80     74.87 o
  -6   2  11     1733.81     1773.58     93.85 o
  -5   2  11      411.02      526.98     52.95 o
  -4   2  11     1455.63     1509.92    131.77 o
  -3   2  11     4066.37     3585.50    134.60 o
  -2   2  11      880.22      950.82    113.25 o
  -1   2  11     1058.12     1181.67     82.71 o
   0   2  11        9.63       34.67     22.41 o
   1   2  11       47.28       82.95     25.45 o
   2   2  11      590.17      569.02     52.56 o
   3   2  11     6315.42     6731.27    150.84 o
   4   2  11     1268.18     1293.45     99.56 o
   5   2  11     1556.21     1932.10    195.81 o
   6   2  11        7.89      -12.65     43.03 o
   7   2  11      255.26      234.78     66.02 o
   8   2  11       69.34      181.99     77.14 o
   9   2  11       34.78       56.65     71.97 o
  10   2  11        2.02      -19.27     72.89 o
 -10   3  11        3.18      -11.90     48.64 o
  -9   3  11      744.49      852.02    114.24 o
  -8   3  11        7.93       61.74     77.27 o
  -7   3  11      251.97      212.92     55.36 o
  -6   3  11      117.48      174.73     61.15 o
  -5   3  11      136.67      123.06     43.64 o
  -4   3  11      351.71      241.36     57.54 o
  -3   3  11       30.86       21.76     32.77 o
  -2   3  11     1633.70     1709.40    108.16 o
  -1   3  11     8022.89     8260.29    168.90 o
   0   3  11      853.60      864.47     48.41 o
   1   3  11     6382.85     6044.16    126.84 o
   2   3  11      842.62      635.25     69.44 o
   3   3  11     4797.61     4896.78    162.78 o
   4   3  11       74.02       62.16     42.45 o
   5   3  11     3034.76     3294.18    183.63 o
   6   3  11     1223.65     1458.02    126.51 o
   7   3  11        3.62       41.77     46.97 o
   8   3  11     1196.74     1293.95    132.70 o
   9   3  11       48.20      -46.67     52.56 o
  10   3  11      450.31      327.96    119.57 o
  -9   4  11        4.07      -15.86     51.30 o
  -8   4  11     2185.54     2311.31    175.82 o
  -7   4  11      260.85      181.19     53.89 o
  -6   4  11     3193.23     3385.06    164.25 o
  -5   4  11       95.68        9.95     41.03 o
  -4   4  11       55.71       -8.77     35.28 o
  -3   4  11      295.22      217.18     56.70 o
  -2   4  11       42.21       48.53     37.77 o
  -1   4  11     1906.70     1917.17    120.95 o
   0   4  11       26.23       10.38     30.31 o
   1   4  11     1032.08     1022.34     59.58 o
   2   4  11     2114.45     2123.22    236.60 o
   3   4  11     1361.44     1307.68    100.47 o
   4   4  11       66.47       79.01     44.99 o
   5   4  11      491.68      508.98     75.50 o
   6   4  11       72.34      -15.21     39.87 o
   7   4  11       53.70       42.29     51.81 o
   8   4  11       89.62       65.43     56.85 o
   9   4  11      580.04      564.55     99.63 o
  -9   5  11        8.49      -14.49     98.13 o
  -8   5  11       66.44      114.05     65.69 o
  -7   5  11      409.60      563.78    169.74 o
  -6   5  11       65.85       83.84     47.35 o
  -5   5  11      129.30       46.17     46.29 o
  -4   5  11     1294.65     1260.98    102.02 o
  -3   5  11      122.45      121.53    131.64 o
  -2   5  11      498.89      436.06     72.47 o
  -1   5  11      212.76       78.30     53.76 o
   0   5  11      684.48      614.97     80.87 o
   1   5  11       10.67       20.93    102.87 o
   2   5  11       50.52       68.06     43.07 o
   3   5  11     1265.86     1487.19    220.34 o
   4   5  11       20.49       34.96     37.70 o
   5   5  11      536.12      688.05     89.69 o
   6   5  11      161.34      152.13     56.49 o
   7   5  11      335.78      214.38     70.99 o
   8   5  11      176.74      143.97     94.22 o
  -7   6  11       57.48       63.48     65.07 o
  -6   6  11      939.36     1243.83    191.94 o
  -5   6  11       30.06       23.40     63.44 o
  -4   6  11      283.65      241.80    161.58 o
  -3   6  11      381.53      402.90     93.90 o
  -2   6  11      186.87       94.23    162.94 o
  -1   6  11     1133.07     1512.33    224.58 o
   0   6  11      365.15      345.81     85.78 o
   1   6  11      329.47      495.72    149.35 o
   2   6  11     1144.30     1996.95    278.49 o
   3   6  11      210.11      159.32     67.67 o
   4   6  11      910.17      979.24    232.81 o
   5   6  11        8.66        2.40     44.51 o
   6   6  11      269.61      232.66     68.13 o
   7   6  11        4.18       79.80     55.56 o
  -5   7  11       38.07       39.00     72.71 o
  -4   7  11       37.96      -50.51     83.25 o
  -3   7  11       26.40       69.55     70.61 o
  -2   7  11      420.37      250.12    130.60 o
  -1   7  11        6.93       92.23     67.24 o
   0   7  11      235.76      164.54     79.01 o
   1   7  11      146.26      168.97     83.93 o
   2   7  11       18.34       11.65     61.89 o
   3   7  11      167.35      147.96    120.92 o
   4   7  11       31.16       50.74     91.16 o
   5   7  11       12.20      -39.86     94.22 o
 -11   0  12      437.44      640.26    193.67 o
 -10   0  12     3620.84     3321.52    350.69 o
  -9   0  12       85.67       36.10     80.15 o
  -8   0  12     8986.24     8289.10    403.79 o
  -7   0  12      497.88      432.85     64.74 o
  -6   0  12     2714.74     2755.92    124.49 o
  -5   0  12     3158.05     3206.41    115.95 o
  -4   0  12      287.57      321.31     52.82 o
  -3   0  12    13045.66    12984.21    321.92 o
  -2   0  12     9484.89     9788.88    272.39 o
  -1   0  12     7388.25     7166.99    204.37 o
   0   0  12     6704.42     6519.05    415.92 o
   1   0  12     2461.62     2467.25    198.48 o
   2   0  12     4367.99     4193.24    158.86 o
   3   0  12      739.54      687.82     80.29 o
   4   0  12     2679.31     2790.28    139.42 o
   5   0  12     1570.76     1713.10    130.54 o
   6   0  12      236.96      366.94    111.30 o
   7   0  12      577.61     1054.37    202.04 o
   8   0  12      701.26      603.25    169.49 o
   9   0  12     1256.11     1941.76    290.68 o
  10   0  12     1749.69     1888.44    301.07 o
 -11   1  12       12.37       39.52    115.34 o
 -10   1  12        9.47      -43.48    110.57 o
  -9   1  12        1.43       -6.82     34.29 o
  -8   1  12      181.93       47.34     40.37 o
  -7   1  12       35.30       37.23     35.67 o
  -6   1  12      128.37      168.21     43.13 o
  -5   1  12      102.50      198.77     26.24 o
  -4   1  12       25.25        1.59     19.28 o
  -3   1  12      290.52      286.03     40.14 o
  -2   1  12      422.68      384.00     51.63 o
  -1   1  12     3778.90     3631.52     92.16 o
   0   1  12     6292.89     6597.84    261.23 o
   1   1  12     8169.07     8347.14    170.67 o
   2   1  12      175.83      138.39     32.45 o
   3   1  12     1587.21     1681.02     78.07 o
   4   1  12      316.28      285.76     43.04 o
   5   1  12        0.68       -4.59     32.48 o
   6   1  12      103.49       21.12     97.15 o
   7   1  12        7.65       15.62     54.79 o
   8   1  12      233.23      377.38    173.99 o
   9   1  12       31.55       17.53    104.82 o
  10   1  12      125.40      146.64     81.94 o
 -11   2  12      199.25      279.26    117.85 o
 -10   2  12     1658.64     1723.21    149.08 o
  -9   2  12       33.90        3.33     43.69 o
  -8   2  12     3759.95     3595.05    147.88 o
  -7   2  12        4.97      -12.85     34.98 o
  -6   2  12     3030.17     3427.67    115.85 o
  -5   2  12      438.84      411.71     49.84 o
  -4   2  12      120.03      134.66     51.90 o
  -3   2  12     4842.72     5130.81    236.34 o
  -2   2  12       41.55       66.73     33.67 o
  -1   2  12     4275.30     4159.07    182.18 o
   0   2  12     7623.20     7463.30    156.23 o
   1   2  12      759.58      709.50     52.81 o
   2   2  12     1239.69     1222.40     77.42 o
   3   2  12     1472.78     1542.54     75.98 o
   4   2  12      612.29      471.21     83.19 o
   5   2  12      335.96      303.52     80.28 o
   6   2  12        1.17      101.00     60.64 o
   7   2  12     1271.46     1609.22    213.92 o
   8   2  12       98.50      265.85     91.57 o
   9   2  12      413.03      480.85    149.49 o
  10   2  12      715.92      836.91    183.43 o
 -10   3  12       30.97       20.94     56.61 o
  -9   3  12      446.46      548.55     96.68 o
  -8   3  12      152.20      120.56     55.76 o
  -7   3  12       10.27       58.71     41.57 o
  -6   3  12      717.84      926.86     86.16 o
  -5   3  12       64.88       85.78     38.53 o
  -4   3  12      346.37      299.07     58.66 o
  -3   3  12     1647.81     1630.07    130.94 o
  -2   3  12     1427.90     1383.66    112.41 o
  -1   3  12     2556.27     2605.05    230.05 o
   0   3  12     1795.86     1811.98     78.54 o
   1   3  12     6333.94     6265.59    131.82 o
   2   3  12       22.20       54.20     25.48 o
   3   3  12     4462.17     4627.18    178.36 o
   4   3  12      207.98      205.40     50.32 o
   5   3  12      764.99      850.98     93.82 o
   6   3  12      989.41     1120.01    133.12 o
   7   3  12        0.32      -12.42     44.05 o
   8   3  12      923.79      880.37    114.41 o
   9   3  12       75.00       43.77     63.79 o
  -9   4  12      155.87      -50.29     50.29 o
  -8   4  12      851.92      888.19    114.68 o
  -7   4  12      141.24      147.05     49.98 o
  -6   4  12       82.35      115.08     49.66 o
  -5   4  12       57.43       25.81     36.62 o
  -4   4  12      476.31      517.20     79.25 o
  -3   4  12      894.80      916.36     94.35 o
  -2   4  12     2223.04     2362.31    157.39 o
  -1   4  12     1615.19     1688.21    189.13 o
   0   4  12     2747.21     2696.91    135.63 o
   1   4  12       13.09       17.09     24.00 o
   2   4  12     1770.08     1763.24    108.18 o
   3   4  12       27.18       72.67     45.00 o
   4   4  12      597.52      664.82     82.27 o
   5   4  12      123.22       30.70     45.17 o
   6   4  12       21.51      -22.63     43.76 o
   7   4  12      679.28      722.73     98.78 o
   8   4  12       16.89       31.88     55.35 o
   9   4  12      311.90      336.13     88.22 o
  -8   5  12       32.93       -9.25     52.00 o
  -7   5  12       17.37      -27.21     38.57 o
  -6   5  12      228.77      233.44     59.13 o
  -5   5  12      174.32      168.18     59.58 o
  -4   5  12      391.17      430.49     73.04 o
  -3   5  12     1864.14     1736.35    133.35 o
  -2   5  12      480.74      426.28     71.39 o
  -1   5  12     3985.02     4001.85    253.35 o
   0   5  12     1661.51     1720.92    165.26 o
   1   5  12     5655.47     5670.95    269.98 o
   2   5  12      339.56      280.59     64.17 o
   3   5  12     4668.06     4468.24    172.09 o
   4   5  12      771.94      720.75    120.69 o
   5   5  12      525.19      382.47     73.35 o
   6   5  12      795.05     1047.70    198.34 o
   7   5  12       13.13      164.63     92.58 o
   8   5  12      287.61      158.46     64.56 o
  -7   6  12       57.72       88.92     66.19 o
  -6   6  12       13.09      -24.56     54.83 o
  -5   6  12       23.36       45.32     65.69 o
  -4   6  12       82.69       77.62     71.12 o
  -3   6  12      539.62      274.66    186.77 o
  -2   6  12      475.80      578.29    108.03 o
  -1   6  12      171.71      160.52     66.82 o
   0   6  12       47.07       16.93     52.48 o
   1   6  12        5.98       58.16     56.51 o
   2   6  12      286.80      464.93    110.00 o
   3   6  12      304.51      506.03    154.16 o
   4   6  12      487.35      637.74    113.64 o
   5   6  12      264.80      315.36    118.81 o
   6   6  12        0.40      -40.54     40.54 o
  -5   7  12       34.57       24.81     75.78 o
  -4   7  12       67.50      116.87     80.62 o
  -3   7  12      249.05      313.33    145.03 o
  -2   7  12       26.65      108.09    124.61 o
  -1   7  12     1322.48     1805.05    200.47 o
   0   7  12      702.13      652.69    132.06 o
   1   7  12     1945.27     2018.62    253.47 o
   2   7  12      323.44      316.81    103.73 o
   3   7  12      913.32     1039.22    164.44 o
   4   7  12      230.46      299.95    147.47 o
 -11   1  13      883.23      826.96    213.05 o
 -10   1  13      399.10      453.58    112.57 o
  -9   1  13     1621.76     1616.50    136.35 o
  -8   1  13     1061.39      974.19     87.40 o
  -7   1  13      101.02       70.31     40.76 o
  -6   1  13     3840.95     3634.43    158.91 o
  -5   1  13     4302.26     4603.92    105.05 o
  -4   1  13     8825.47     9106.08    157.74 o
  -3   1  13    13210.76    13246.00    292.47 o
  -2   1  13     2222.48     1868.68    110.45 o
  -1   1  13    18893.37    18533.32    380.02 o
   0   1  13      586.45      676.34     50.30 o
   1   1  13    22482.34    21527.65    368.93 o
   2   1  13      705.16      644.93     61.87 o
   3   1  13     9555.27     9309.27    197.26 o
   4   1  13     1798.89     1740.68     87.02 o
   5   1  13       13.31        4.54     34.11 o
   6   1  13     7784.97     8090.11    313.98 o
   7   1  13      443.21      452.45    104.23 o
   8   1  13     1796.67     2367.56    217.73 o
   9   1  13        9.34       36.29     64.72 o
  10   1  13      410.74      196.45     96.48 o
 -10   2  13      318.19      123.42     88.59 o
  -9   2  13      101.32       88.66     53.83 o
  -8   2  13      635.61      942.43    120.73 o
  -7   2  13       15.24        0.37     34.61 o
  -6   2  13     1127.97     1099.75     88.86 o
  -5   2  13        9.04      -22.91     27.75 o
  -4   2  13      310.70      346.50     59.82 o
  -3   2  13       15.45       20.83     40.08 o
  -2   2  13     2487.01     2159.58    107.91 o
  -1   2  13     2685.90     2934.33    158.63 o
   0   2  13     1676.80     1797.36     74.34 o
   1   2  13       25.93       78.12     27.67 o
   2   2  13       24.61       15.15     25.88 o
   3   2  13     2663.41     2571.98    106.42 o
   4   2  13      629.35      465.93     88.95 o
   5   2  13      902.36      814.55    113.07 o
   6   2  13      229.71       59.47     80.77 o
   7   2  13       65.05      118.12     71.40 o
   8   2  13      343.79      384.22     99.16 o
   9   2  13      864.18      767.64    137.85 o
  10   2  13      302.59       53.17     82.26 o
 -10   3  13       44.87       41.12     61.00 o
  -9   3  13      429.93      387.07     90.95 o
  -8   3  13      891.17      947.96    172.37 o
  -7   3  13      125.04      164.59     44.35 o
  -6   3  13     1079.75     1180.95     86.07 o
  -5   3  13     1551.01     1621.72    106.14 o
  -4   3  13     1381.07     1518.19    116.43 o
  -3   3  13     6579.25     6148.95    199.82 o
  -2   3  13      735.15      726.79     80.30 o
  -1   3  13     8653.02     8216.60    314.10 o
   0   3  13     3290.98     3171.65    182.27 o
   1   3  13     3869.17     3692.90    134.24 o
   2   3  13      165.45      113.69     30.52 o
   3   3  13     3473.22     3464.80    123.31 o
   4   3  13      955.94     1063.42     99.57 o
   5   3  13      115.93       48.86     45.39 o
   6   3  13      871.18      889.20    103.20 o
   7   3  13        3.57       15.71     47.16 o
   8   3  13      524.33      357.63    204.84 o
   9   3  13        4.89      128.24     82.29 o
  -9   4  13        0.80      -48.93     48.93 o
  -8   4  13      881.79      852.17    167.20 o
  -7   4  13       25.93       22.97     40.48 o
  -6   4  13      684.39      918.41     81.46 o
  -5   4  13        5.98      -15.59     33.28 o
  -4   4  13      557.01      761.04     99.54 o
  -3   4  13      938.63     1016.97    135.56 o
  -2   4  13     1040.92     1303.02    111.40 o
  -1   4  13     1491.85     1756.28    122.91 o
   0   4  13     6046.77     5940.69    201.27 o
   1   4  13        2.99      -26.06     31.76 o
   2   4  13        4.34       -2.21     31.78 o
   3   4  13       78.47       91.96     44.11 o
   4   4  13       20.39      -29.91     44.21 o
   5   4  13      104.89       56.38     42.18 o
   6   4  13      595.18      581.26     89.92 o
   7   4  13      206.25      170.06     64.44 o
   8   4  13     1202.11     1167.71    130.20 o
   9   4  13      342.11      392.83     91.72 o
  -8   5  13      108.50       84.45     76.48 o
  -7   5  13        2.67       28.68     45.31 o
  -6   5  13      518.05      597.45     85.05 o
  -5   5  13      417.84      297.23     67.06 o
  -4   5  13       51.70       33.92     44.13 o
  -3   5  13      280.03      355.81     71.07 o
  -2   5  13      559.02      448.47     88.37 o
  -1   5  13      288.41      318.02     65.71 o
   0   5  13      115.56      128.96     98.02 o
   1   5  13       43.72       53.87     56.96 o
   2   5  13     1149.73     1174.09    150.21 o
   3   5  13        2.27       21.74     39.72 o
   4   5  13      578.77      544.84    101.09 o
   5   5  13       79.76      120.65     57.23 o
   6   5  13      440.50      478.16     86.19 o
   7   5  13        5.92        0.19     52.48 o
   8   5  13      386.28      370.62     88.40 o
  -7   6  13       66.72      -23.95     57.37 o
  -6   6  13        0.23      -22.30     48.20 o
  -5   6  13      241.10      288.65     93.06 o
  -4   6  13      112.78      229.75     77.28 o
  -3   6  13      823.09      998.69    191.39 o
  -2   6  13      650.78      501.48    101.00 o
  -1   6  13      322.63      228.11    202.49 o
   0   6  13      778.38      528.85    106.65 o
   1   6  13       19.28        7.60     54.42 o
   2   6  13       67.82       76.23     72.47 o
   3   6  13      700.55      492.93    113.82 o
   4   6  13      230.98      184.75    113.39 o
   5   6  13     1546.94     1558.19    180.33 o
   6   6  13      202.04      193.80     66.77 o
  -5   7  13       12.87      -11.90     74.43 o
  -4   7  13       46.42      -16.48     67.11 o
  -3   7  13       75.49       90.11    118.82 o
  -2   7  13        1.05       -7.58     56.53 o
  -1   7  13       19.44      -25.39     55.24 o
   0   7  13      145.85      182.19     88.09 o
   1   7  13       26.99       26.36     70.08 o
   2   7  13      175.20      204.24     90.05 o
   3   7  13        0.11      -50.49     64.35 o
   4   7  13        8.18      -27.53     98.54 o
 -11   0  14       17.21       -4.25    106.28 o
 -10   0  14     2033.63     2085.39    290.75 o
  -9   0  14      276.45      303.02    129.35 o
  -8   0  14       84.91      205.24    111.86 o
  -7   0  14      231.85      145.65    123.35 o
  -6   0  14     1677.58     1548.20    299.22 o
  -5   0  14     1368.04     1411.90     88.24 o
  -4   0  14     7416.56     7406.91    178.88 o
  -3   0  14      735.04      821.77     85.79 o
  -2   0  14     8754.29     8349.75    666.01 o
  -1   0  14      831.53      815.03     78.27 o
   0   0  14    16922.71    17751.46    421.19 o
   1   0  14     1796.35     1769.90    226.19 o
   2   0  14      438.31      495.01     71.25 o
   3   0  14     6715.81     6382.88    224.56 o
   4   0  14     2717.45     2622.95    147.52 o
   5   0  14     3926.99     3890.46    182.14 o
   6   0  14     3342.92     3113.94    270.20 o
   7   0  14     2815.34     2955.98    315.77 o
   8   0  14      922.33     1136.68    222.46 o
   9   0  14      203.74      -47.11     84.54 o
  10   0  14     1546.67     1654.35    294.45 o
 -11   1  14       26.40      138.76    130.53 o
 -10   1  14       14.36       36.33     71.35 o
  -9   1  14       96.15       74.25     52.85 o
  -8   1  14        8.65       -9.24     41.25 o
  -7   1  14       73.46       42.93     37.76 o
  -6   1  14        0.68       27.02     35.53 o
  -5   1  14      123.33      150.09     35.88 o
  -4   1  14      638.20      696.98     82.85 o
  -3   1  14     4558.15     4684.66    111.33 o
  -2   1  14      840.43      740.87     46.74 o
  -1   1  14      959.50     1027.14     60.45 o
   0   1  14       83.10       67.81     27.47 o
   1   1  14      964.10     1208.07     69.85 o
   2   1  14      236.19      248.84     39.86 o
   3   1  14       56.89       69.82     32.45 o
   4   1  14      898.30     1045.61     98.98 o
   5   1  14       96.44       72.24     44.65 o
   6   1  14        1.29       20.96     45.05 o
   7   1  14      284.34      172.18     85.75 o
   8   1  14        5.71       51.18     68.82 o
   9   1  14       12.57       -6.71     69.24 o
  10   1  14       37.62      -25.83     79.33 o
 -10   2  14      683.55      905.88    143.06 o
  -9   2  14      767.78      790.50    108.27 o
  -8   2  14       24.95       38.14     42.71 o
  -7   2  14      202.34      314.05     78.74 o
  -6   2  14     1819.39     2037.32    131.93 o
  -5   2  14     1632.30     1716.75    171.88 o
  -4   2  14     3237.14     3238.93    141.34 o
  -3   2  14      775.50      705.38     99.85 o
  -2   2  14     9367.26     8968.73    237.51 o
  -1   2  14     1679.91     1863.52     79.30 o
   0   2  14     4491.18     4436.78    184.27 o
   1   2  14     1330.34     1356.16     73.42 o
   2   2  14     2327.19     2342.80     92.41 o
   3   2  14     5832.86     5654.80    149.85 o
   4   2  14     1301.42     1203.16    117.38 o
   5   2  14     3579.60     3566.40    225.00 o
   6   2  14     1151.74     1495.39    329.05 o
   7   2  14      950.26     1259.68    156.11 o
   8   2  14      386.33      726.09    137.82 o
   9   2  14      476.50      517.59    231.31 o
  10   2  14      859.58      915.47    165.42 o
 -10   3  14      103.87      136.07     66.63 o
  -9   3  14        6.76       27.93     64.27 o
  -8   3  14     1007.60     1067.40    119.21 o
  -7   3  14      297.88      280.63     55.10 o
  -6   3  14     1684.39     1930.53    108.16 o
  -5   3  14     4867.77     4939.88    318.56 o
  -4   3  14     2101.59     2157.49    165.65 o
  -3   3  14    10348.46     9401.14    260.11 o
  -2   3  14     1038.53     1120.25    180.12 o
  -1   3  14     1445.68     1288.19    171.69 o
   0   3  14     2724.26     2746.73    165.44 o
   1   3  14     1375.84     1487.54     79.54 o
   2   3  14      264.54      182.86     50.34 o
   3   3  14     1336.79     1337.75    105.58 o
   4   3  14     1842.40     1790.17    157.94 o
   5   3  14      132.61      210.17     76.63 o
   6   3  14     2002.42     1922.94    180.23 o
   7   3  14      785.34      874.31    168.27 o
   8   3  14       31.65       66.86    177.64 o
   9   3  14        1.77       25.89    110.11 o
  -9   4  14      269.86      222.85     74.27 o
  -8   4  14      106.83      149.41     59.56 o
  -7   4  14      497.39      449.69    136.01 o
  -6   4  14      207.50      221.57     49.00 o
  -5   4  14      121.08      150.55     48.22 o
  -4   4  14     1289.16     1385.74    225.41 o
  -3   4  14      269.01      173.51     57.33 o
  -2   4  14     2304.46     2337.71    141.76 o
  -1   4  14       19.97      -32.56     32.56 o
   0   4  14       32.64      -12.77     33.40 o
   1   4  14        3.51      -26.65     44.87 o
   2   4  14       24.34       22.84     36.16 o
   3   4  14     2988.31     2835.57    124.74 o
   4   4  14      505.48      295.73     61.58 o
   5   4  14      784.89      921.23    101.57 o
   6   4  14       65.52       40.30     42.17 o
   7   4  14      158.62      330.56     77.59 o
   8   4  14      263.73      131.59     86.94 o
  -8   5  14      329.82      365.17     75.89 o
  -7   5  14      259.89      350.92     97.48 o
  -6   5  14     1044.04     1171.67    115.42 o
  -5   5  14     1934.33     1891.36    129.45 o
  -4   5  14     1239.01     1068.65    116.70 o
  -3   5  14     3377.93     3319.01    218.72 o
  -2   5  14      576.78      509.15     79.57 o
  -1   5  14     1822.62     1900.37    138.10 o
   0   5  14      120.90      161.05    163.81 o
   1   5  14     2650.29     2411.54    206.89 o
   2   5  14      272.77      390.96     90.11 o
   3   5  14      261.47      260.09     81.89 o
   4   5  14      741.90      774.84     93.75 o
   5   5  14      235.27      172.46     61.91 o
   6   5  14     1501.02     1308.36    126.20 o
   7   5  14      123.84      180.04     93.03 o
  -7   6  14      403.88      456.01     90.08 o
  -6   6  14      135.21      267.29     71.47 o
  -5   6  14      154.75      163.93     72.23 o
  -4   6  14      163.82      261.34     91.13 o
  -3   6  14        0.15       46.22     55.21 o
  -2   6  14      751.71      674.48     94.08 o
  -1   6  14      194.24      181.48    110.29 o
   0   6  14       58.97      101.50     67.72 o
   1   6  14       28.37      -12.07     53.63 o
   2   6  14      276.64      367.08    103.85 o
   3   6  14       23.24       91.03    121.58 o
   4   6  14      297.61      277.10    126.77 o
   5   6  14       29.64      -31.22     71.57 o
   6   6  14      178.79      179.73    108.91 o
  -4   7  14      179.19      123.54     89.70 o
  -3   7  14      943.21      971.09    217.02 o
  -2   7  14      325.27      209.08     83.70 o
  -1   7  14      884.68      895.96    283.89 o
   0   7  14      262.07      231.34    124.43 o
   1   7  14     1019.92     1008.51    162.25 o
   2   7  14       39.99       27.13     70.08 o
   3   7  14      205.77      303.35    183.67 o
 -10   1  15     1809.10     1994.46    349.89 o
  -9   1  15       91.80      199.34     97.43 o
  -8   1  15     3286.59     3433.91    191.08 o
  -7   1  15     3526.39     3611.69    168.30 o
  -6   1  15     1010.17     1063.65     85.24 o
  -5   1  15    20059.87    20252.12    319.70 o
  -4   1  15     2368.42     2607.23     97.11 o
  -3   1  15     9896.65     9442.10    243.32 o
  -2   1  15      454.32      409.51     41.82 o
  -1   1  15      770.65      712.27     53.38 o
   0   1  15       49.42       44.20     25.09 o
   1   1  15      554.56      623.76     75.00 o
   2   1  15     1339.79     1261.24     77.35 o
   3   1  15      145.29      126.19     36.11 o
   4   1  15     3593.48     3518.48    121.61 o
   5   1  15      951.22      865.87     92.96 o
   6   1  15     3933.68     3720.64    343.71 o
   7   1  15      880.08     1143.40    167.49 o
   8   1  15        0.04       52.11     72.58 o
   9   1  15       82.57      150.10     89.05 o
  10   1  15      398.06      787.90    153.76 o
 -10   2  15       33.46       89.29     75.03 o
  -9   2  15       10.14       66.11     58.06 o
  -8   2  15     1241.50     1119.66     98.38 o
  -7   2  15        8.06       11.83     36.44 o
  -6   2  15      167.59      226.84     53.46 o
  -5   2  15      345.54      388.37     63.66 o
  -4   2  15     1406.61     1270.00    105.40 o
  -3   2  15        2.58        7.46     36.42 o
  -2   2  15       86.79       60.55     83.48 o
  -1   2  15      255.95      215.78     67.89 o
   0   2  15      159.82      218.05     37.53 o
   1   2  15     1370.48     1518.61     81.63 o
   2   2  15     3592.94     3570.03    115.69 o
   3   2  15     3360.99     3277.74    138.05 o
   4   2  15     1109.68     1086.30    101.21 o
   5   2  15      379.12      341.12     64.82 o
   6   2  15     1500.49     1543.37    162.20 o
   7   2  15        0.24      -44.70     47.63 o
   8   2  15      263.55      196.91    216.25 o
   9   2  15       48.63       62.21    113.49 o
 -10   3  15      990.15     1127.93    134.20 o
  -9   3  15       11.32       22.31     51.69 o
  -8   3  15      519.89      378.27     81.16 o
  -7   3  15      758.24      880.55     88.81 o
  -6   3  15      108.08       62.48     39.95 o
  -5   3  15     6134.54     6105.62    188.21 o
  -4   3  15      133.98      107.55     60.45 o
  -3   3  15     3995.69     3646.24    157.63 o
  -2   3  15       12.46      -32.51     32.51 o
  -1   3  15     1259.70     1388.68    106.31 o
   0   3  15      862.89     1083.99    141.73 o
   1   3  15      291.96      239.08     63.45 o
   2   3  15     4108.66     4293.78    159.99 o
   3   3  15      376.53      533.53     89.11 o
   4   3  15     1274.75     1330.95    147.93 o
   5   3  15        5.29       15.37     50.82 o
   6   3  15      747.55      817.63    123.66 o
   7   3  15      186.45      205.71     84.08 o
   8   3  15       76.78      115.99     79.19 o
   9   3  15      244.34      161.95     84.07 o
  -9   4  15       57.61       42.13     74.63 o
  -8   4  15      410.62      344.67     82.44 o
  -7   4  15        4.76       17.78     43.02 o
  -6   4  15      532.58      591.34     95.14 o
  -5   4  15       20.54        2.19     35.46 o
  -4   4  15      879.52      853.13     99.73 o
  -3   4  15     2042.71     1888.46    135.20 o
  -2   4  15     1630.98     1551.66    287.06 o
  -1   4  15      504.73      497.28    113.88 o
   0   4  15      288.09      307.41     60.92 o
   1   4  15     2484.39     2114.42    178.94 o
   2   4  15      596.02      548.88    103.74 o
   3   4  15     3014.40     3036.91    130.91 o
   4   4  15     1411.03     1610.19    108.64 o
   5   4  15     3393.86     3233.96    174.99 o
   6   4  15     1760.44     1898.86    147.47 o
   7   4  15        2.07       27.03     51.33 o
   8   4  15      256.78      292.39     95.93 o
  -8   5  15       46.36       57.34     50.78 o
  -7   5  15      120.28       54.58     53.07 o
  -6   5  15        3.80      -14.13     39.84 o
  -5   5  15      620.50      378.79     65.62 o
  -4   5  15       43.17        2.82     43.69 o
  -3   5  15      731.71      766.64    129.50 o
  -2   5  15       12.48      -27.70     37.96 o
  -1   5  15      212.36      187.29     70.97 o
   0   5  15       28.67      129.28     93.39 o
   1   5  15      276.05       85.52     63.72 o
   2   5  15        7.35       12.11     50.42 o
   3   5  15       23.33       81.33     54.85 o
   4   5  15      483.12      595.16     89.66 o
   5   5  15       80.29      -31.14     49.44 o
   6   5  15       98.40       41.46     52.32 o
   7   5  15       51.57       52.22     58.14 o
  -6   6  15      684.27      825.17    107.82 o
  -5   6  15       13.99       15.59     46.29 o
  -4   6  15     1364.23     1268.44    167.67 o
  -3   6  15        0.49       58.67     57.16 o
  -2   6  15      506.88      432.05    132.69 o
  -1   6  15        7.39      130.54     78.29 o
   0   6  15      564.72      587.07    357.03 o
   1   6  15      338.29      253.63    155.97 o
   2   6  15      935.19      843.67    149.36 o
   3   6  15      710.89      759.01    140.05 o
   4   6  15     1386.86     1773.07    213.31 o
   5   6  15      407.11      418.36    164.33 o
   6   6  15      404.89      657.19    190.05 o
  -4   7  15      102.32      114.17     85.05 o
  -3   7  15       87.32       95.83    114.85 o
  -2   7  15      124.02      234.49     90.44 o
  -1   7  15       33.72       19.41     83.35 o
   0   7  15      350.73      236.89    146.67 o
   1   7  15        0.07      -24.99     66.17 o
   2   7  15      425.66      619.10    137.26 o
   3   7  15      132.07      110.91     89.10 o
 -10   0  16      176.94       84.54    106.00 o
  -9   0  16      551.98      749.61    189.63 o
  -8   0  16     2217.28     1989.77    271.66 o
  -7   0  16       35.64      123.49    100.50 o
  -6   0  16     4089.26     4156.80    197.10 o
  -5   0  16      694.22      742.43     95.90 o
  -4   0  16     3366.40     3414.07    163.51 o
  -3   0  16     5150.58     5461.96    193.03 o
  -2   0  16     1132.00     1579.61    103.46 o
  -1   0  16      132.40      278.20     84.68 o
   0   0  16        1.93      -29.56     29.56 o
   1   0  16    12619.55    12650.86    347.45 o
   2   0  16     1883.60     1630.48    123.85 o
   3   0  16    15598.96    14621.06    397.61 o
   4   0  16     3875.76     3961.15    186.43 o
   5   0  16     5103.70     5127.23    294.24 o
   6   0  16     9403.91     8954.99    482.13 o
   7   0  16       30.21      -27.53     75.62 o
   8   0  16       42.83       49.55     95.62 o
   9   0  16      661.20      446.59    168.52 o
  10   0  16      106.60      183.57    140.43 o
 -10   1  16      265.26      161.45    169.60 o
  -9   1  16       97.63      103.90     78.77 o
  -8   1  16      351.85      285.77     71.87 o
  -7   1  16       32.89      -33.09     41.24 o
  -6   1  16      204.25      170.00     54.25 o
  -5   1  16        3.02       17.20     28.43 o
  -4   1  16     1579.46     1682.21    171.40 o
  -3   1  16        1.08       -6.03     32.75 o
  -2   1  16     1339.79     1230.53     90.55 o
  -1   1  16       99.16       84.89     29.24 o
   0   1  16      397.81      383.17     46.10 o
   1   1  16      960.50     1051.09     71.00 o
   2   1  16       18.50      -12.37     25.50 o
   3   1  16        0.34      -26.43     27.02 o
   4   1  16        2.30        6.19     31.06 o
   5   1  16       19.77        3.13     39.38 o
   6   1  16      149.01       84.69     50.67 o
   7   1  16        0.33       23.25     43.90 o
   8   1  16        2.11      -58.59     63.48 o
   9   1  16       99.89      113.10     83.35 o
 -10   2  16      281.63      120.51    135.45 o
  -9   2  16        5.29       24.32     54.26 o
  -8   2  16     3464.54     3412.72    164.61 o
  -7   2  16      990.49      811.46     90.05 o
  -6   2  16     4413.24     4314.00    136.02 o
  -5   2  16        0.26       -4.55     56.10 o
  -4   2  16     3110.89     3051.77    204.49 o
  -3   2  16     1895.67     2260.51    131.31 o
  -2   2  16     1479.70     1434.70    109.49 o
  -1   2  16     1030.82      842.38     99.48 o
   0   2  16       48.97       31.78     29.08 o
   1   2  16     5230.39     5249.92    275.61 o
   2   2  16     1640.29     1621.38     90.31 o
   3   2  16     4195.57     3969.71    157.25 o
   4   2  16     2505.32     2428.06    143.58 o
   5   2  16     2095.52     2206.47    144.65 o
   6   2  16     3540.18     3255.06    288.79 o
   7   2  16      307.95      338.10     82.93 o
   8   2  16      131.58       94.87     80.58 o
   9   2  16      304.53      158.12    114.16 o
  -9   3  16      190.04      145.53     68.88 o
  -8   3  16      279.29      261.77     68.41 o
  -7   3  16     2170.12     2581.92    144.15 o
  -6   3  16      257.22      221.29     47.26 o
  -5   3  16     3704.76     3518.25    166.36 o
  -4   3  16       53.98       61.25     41.86 o
  -3   3  16     1837.44     1727.06    126.64 o
  -2   3  16       10.80       50.90     47.94 o
  -1   3  16       40.96       -7.82     42.68 o
   0   3  16       46.04       18.12     38.47 o
   1   3  16       84.19       81.43     48.20 o
   2   3  16        5.30        0.46     36.98 o
   3   3  16      678.59      680.05     81.36 o
   4   3  16     1110.52      948.59     99.19 o
   5   3  16        5.51      -14.52     39.46 o
   6   3  16       67.39      103.00     49.76 o
   7   3  16      237.04      320.49     89.27 o
   8   3  16      278.73      298.11     96.66 o
   9   3  16       29.64       -9.01     69.42 o
  -9   4  16       27.29       30.88     60.20 o
  -8   4  16      819.60      903.65    137.83 o
  -7   4  16      193.17      148.50     56.65 o
  -6   4  16     1418.69     1678.65    112.33 o
  -5   4  16      188.43      156.35     95.53 o
  -4   4  16       44.43       84.73     45.49 o
  -3   4  16        2.55      -34.45     34.45 o
  -2   4  16      426.68      372.08    100.35 o
  -1   4  16      393.88      388.85     76.55 o
   0   4  16        1.38      -34.56     34.56 o
   1   4  16      719.56      661.06    109.96 o
   2   4  16      231.56      244.15     80.23 o
   3   4  16     1442.53     1489.35    122.96 o
   4   4  16      188.31      145.87     54.28 o
   5   4  16      527.16      582.36     86.63 o
   6   4  16      305.92      177.84    230.78 o
   7   4  16       53.08       36.98     75.27 o
   8   4  16      210.65      220.83     89.16 o
  -8   5  16      744.04      827.30    105.57 o
  -7   5  16      679.17      727.52    142.28 o
  -6   5  16      600.59      792.77    198.67 o
  -5   5  16     4001.87     4154.28    185.31 o
  -4   5  16      215.94      205.97     65.00 o
  -3   5  16     1666.44     1652.49    137.89 o
  -2   5  16      206.67      126.90     51.85 o
  -1   5  16       40.74       52.62     44.81 o
   0   5  16        9.98       85.36     70.42 o
   1   5  16      555.76      382.28    198.55 o
   2   5  16      201.01      183.04     77.96 o
   3   5  16      383.02      418.13    280.68 o
   4   5  16      675.08      667.09    119.92 o
   5   5  16       21.27       61.45     47.76 o
   6   5  16      108.81      -43.07     81.77 o
   7   5  16       61.31      165.66     70.74 o
  -6   6  16      105.93       87.61     54.29 o
  -5   6  16        1.93       65.13     70.49 o
  -4   6  16       10.31       28.79     52.28 o
  -3   6  16        6.40       70.83     60.33 o
  -2   6  16      637.39      705.76    122.92 o
  -1   6  16      269.24      219.17    123.81 o
   0   6  16       49.11      -15.39     56.12 o
   1   6  16       62.45       97.51     76.86 o
   2   6  16       19.13       15.99     58.95 o
   3   6  16      195.92      168.41     76.79 o
   4   6  16      204.33      152.07     84.85 o
   5   6  16        5.48       54.25     72.65 o
  -3   7  16      474.77      420.17    166.35 o
  -2   7  16       17.18       64.02     82.62 o
  -1   7  16       23.71       27.97     68.65 o
   0   7  16      420.88      438.13    246.12 o
   1   7  16        0.24       14.65     74.08 o
   2   7  16      618.93      743.56    227.30 o
 -10   1  17      657.80      720.48    149.59 o
  -9   1  17     1277.25     1106.79    157.79 o
  -8   1  17      146.23       93.95     74.24 o
  -7   1  17     1866.37     2033.88    148.69 o
  -6   1  17       91.59       99.75     60.76 o
  -5   1  17     6995.29     6866.59    161.02 o
  -4   1  17      117.10      124.79     48.75 o
  -3   1  17     1429.14     1506.82    106.49 o
  -2   1  17      322.54      207.32     48.64 o
  -1   1  17      330.02      289.71     54.70 o
   0   1  17      229.23      177.38     38.18 o
   1   1  17     6534.07     6529.03    163.89 o
   2   1  17     5030.17     5272.27    148.81 o
   3   1  17      725.21      799.24     71.06 o
   4   1  17     1108.69     1090.44     83.21 o
   5   1  17      301.67      304.21     99.63 o
   6   1  17      412.53      556.28     93.22 o
   7   1  17       43.13      -15.55     61.13 o
   8   1  17     1786.04     1778.41    200.00 o
   9   1  17      127.35      126.45     90.05 o
 -10   2  17       53.15      102.59    129.56 o
  -9   2  17      119.39       66.56     63.59 o
  -8   2  17     2343.56     2264.27    210.53 o
  -7   2  17      350.72      333.89     61.33 o
  -6   2  17     1663.51     1607.36    101.96 o
  -5   2  17      270.18      229.10     61.09 o
  -4   2  17       25.57       46.74     45.22 o
  -3   2  17     2334.62     2517.22    153.22 o
  -2   2  17      359.60      451.99    116.82 o
  -1   2  17      404.24      351.14     63.74 o
   0   2  17        6.10      -10.30     43.85 o
   1   2  17     1296.57     1221.96     89.19 o
   2   2  17     1517.66     1487.27     90.35 o
   3   2  17       88.45       36.18     41.12 o
   4   2  17      634.08      422.75    114.13 o
   5   2  17     2276.30     2328.49    147.92 o
   6   2  17      371.20      276.60     82.97 o
   7   2  17       19.30       48.77     72.59 o
   8   2  17        6.99       34.23     51.44 o
   9   2  17      147.06        0.71     65.14 o
  -9   3  17      295.58      209.44     74.47 o
  -8   3  17      445.70      410.77     94.25 o
  -7   3  17     1070.97     1044.05     88.27 o
  -6   3  17      565.76      486.65     70.06 o
  -5   3  17      434.96      361.55     83.37 o
  -4   3  17       36.91       -7.97     39.33 o
  -3   3  17       12.77       66.25     46.87 o
  -2   3  17      528.60      476.15    100.61 o
  -1   3  17      225.42      223.65     77.95 o
   0   3  17     1211.92     1311.09    107.27 o
   1   3  17     2154.84     2301.15    167.63 o
   2   3  17      727.37      710.86     80.74 o
   3   3  17     1316.87     1297.30    111.87 o
   4   3  17      681.87      937.76     98.65 o
   5   3  17       34.22        2.12     79.83 o
   6   3  17       47.27       86.11     52.71 o
   7   3  17      118.88       66.32     54.84 o
   8   3  17     1021.93     1065.47    141.95 o
  -8   4  17     2350.08     2833.85    174.26 o
  -7   4  17       20.70       23.29     44.32 o
  -6   4  17      794.40      781.82     82.42 o
  -5   4  17       89.87      -16.14     46.41 o
  -4   4  17      489.02      516.08     80.00 o
  -3   4  17     1095.90      980.29    105.98 o
  -2   4  17     4552.12     4220.72    179.94 o
  -1   4  17      306.37      294.06     65.35 o
   0   4  17     1054.97     1045.60    104.90 o
   1   4  17     2632.24     2550.21    206.54 o
   2   4  17      814.12      913.26    128.69 o
   3   4  17     2507.07     3068.02    228.53 o
   4   4  17      905.62      850.06    101.80 o
   5   4  17      655.64      775.40     98.93 o
   6   4  17      874.17      976.76    112.91 o
   7   4  17      231.34      133.53     89.48 o
   8   4  17       41.11       38.61     70.04 o
  -7   5  17      318.14      403.27     80.01 o
  -6   5  17      147.93      147.51     64.40 o
  -5   5  17      596.94      723.14     87.49 o
  -4   5  17      340.70      222.31     67.42 o
  -3   5  17      202.96      169.60     59.63 o
  -2   5  17      927.08      936.11    107.09 o
  -1   5  17      912.70      864.73    151.82 o
   0   5  17       49.89      -16.36     52.28 o
   1   5  17      183.52       22.65     60.37 o
   2   5  17     1889.33     1792.70    191.77 o
   3   5  17      306.11      176.10    125.17 o
   4   5  17      349.34      217.60    110.57 o
   5   5  17      532.35      603.30    135.10 o
   6   5  17       64.43       55.97     48.48 o
  -6   6  17      653.50      731.61    192.09 o
  -5   6  17      163.94       47.36     68.89 o
  -4   6  17     1040.53      797.88    111.69 o
  -3   6  17      642.98      637.69    100.28 o
  -2   6  17       18.42       14.11     66.06 o
  -1   6  17     1807.41     1983.42    203.68 o
   0   6  17      735.96      681.58    330.13 o
   1   6  17     2374.64     2938.36    535.79 o
   2   6  17      120.57      211.39    231.31 o
   3   6  17      253.89      405.91    136.53 o
   4   6  17      160.42      276.21    179.98 o
   5   6  17      535.04      594.76    135.28 o
  -2   7  17       67.80      -26.45     68.54 o
  -1   7  17        0.40      -52.36     66.29 o
   0   7  17      135.96      132.11    130.11 o
   1   7  17       31.01       75.15     81.00 o
   2   7  17       89.23      202.65    102.00 o
 -10   0  18     2030.71     2378.10    340.79 o
  -9   0  18      208.26      231.03    136.94 o
  -8   0  18     4707.82     5194.28    395.36 o
  -7   0  18     1892.96     1398.30    246.99 o
  -6   0  18     3345.83     3263.88    335.71 o
  -5   0  18      508.79      474.53     83.57 o
  -4   0  18      376.24      458.36    134.51 o
  -3   0  18     2802.03     2439.91    262.32 o
  -2   0  18     3619.40     3737.94    401.56 o
  -1   0  18     6622.19     6070.40    249.64 o
   0   0  18    11136.96    11325.58    327.59 o
   1   0  18    16903.88    16281.76    750.51 o
   2   0  18     1466.93     1458.14    125.74 o
   3   0  18      186.74      320.51     72.26 o
   4   0  18       68.07       64.85     67.43 o
   5   0  18       38.88       18.09     53.72 o
   6   0  18      878.09      552.38    151.58 o
   7   0  18     2195.12     2789.28    322.19 o
   8   0  18      284.92      250.40    129.84 o
   9   0  18      913.63     1223.86    257.72 o
 -10   1  18        3.85       92.87     85.73 o
  -9   1  18      167.34      204.63     89.59 o
  -8   1  18       10.34      -15.84     61.91 o
  -7   1  18       64.17       22.45     45.21 o
  -6   1  18     1215.18     1488.97    179.74 o
  -5   1  18      173.97      146.46     76.25 o
  -4   1  18      304.30      303.46     80.71 o
  -3   1  18      304.71      263.52     67.17 o
  -2   1  18       49.92        6.65     40.80 o
  -1   1  18      715.67      786.77     82.86 o
   0   1  18      179.52      143.95     39.45 o
   1   1  18      122.80       65.75     46.73 o
   2   1  18      276.60      322.78     74.48 o
   3   1  18      179.49      180.81     46.34 o
   4   1  18       19.46      -22.87     32.62 o
   5   1  18      348.76      267.43     65.17 o
   6   1  18      143.61      148.76     54.24 o
   7   1  18       70.78       61.15    134.30 o
   8   1  18      570.73      420.85    118.98 o
   9   1  18       15.62       67.34     79.77 o
 -10   2  18      491.89      549.80    205.24 o
  -9   2  18       19.69      -35.80     51.99 o
  -8   2  18      617.81      938.71    114.97 o
  -7   2  18      248.00      279.57     71.19 o
  -6   2  18     1272.91     1376.37    136.48 o
  -5   2  18      731.56      774.07    134.48 o
  -4   2  18     2240.52     1884.80    132.36 o
  -3   2  18     4854.85     4883.02    309.90 o
  -2   2  18     2868.52     2994.74    144.51 o
  -1   2  18     5608.81     5516.04    191.68 o
   0   2  18     3517.31     3247.85    165.92 o
   1   2  18     4668.89     4556.68    157.07 o
   2   2  18     2578.36     2605.67    127.04 o
   3   2  18      562.43      614.15     79.18 o
   4   2  18      134.20      189.30     65.75 o
   5   2  18       56.39       47.12     45.34 o
   6   2  18      751.21      731.08     96.17 o
   7   2  18      228.23      227.48    143.07 o
   8   2  18       20.49       -3.24     69.93 o
   9   2  18      781.13     1212.71    181.22 o
  -9   3  18      173.92      251.10    130.78 o
  -8   3  18      172.79      185.74     57.33 o
  -7   3  18      141.31       90.01     39.82 o
  -6   3  18      266.30      180.89     45.50 o
  -5   3  18       34.23       25.50     44.72 o
  -4   3  18       82.94       61.29     47.71 o
  -3   3  18     2056.88     1781.87    131.65 o
  -2   3  18      103.91      108.39     45.72 o
  -1   3  18      147.67      111.50     48.61 o
   0   3  18        2.04       38.38     38.75 o
   1   3  18      977.30      963.52    108.49 o
   2   3  18       10.43       74.87     54.18 o
   3   3  18      405.56      308.02     66.84 o
   4   3  18        1.13       15.47     40.34 o
   5   3  18        1.61      -32.73     41.87 o
   6   3  18      717.24      943.48    108.39 o
   7   3  18      596.32      453.57     84.02 o
   8   3  18      535.96      437.90     91.65 o
  -8   4  18      337.56      318.99     72.26 o
  -7   4  18      154.19      200.74     54.09 o
  -6   4  18     1969.08     1953.53    167.13 o
  -5   4  18      131.09      226.72     66.32 o
  -4   4  18      443.20      434.12    124.50 o
  -3   4  18      413.42      499.04     78.03 o
  -2   4  18       90.79      -12.04     41.40 o
  -1   4  18     1047.40     1137.11    114.88 o
   0   4  18      144.45      223.35     60.65 o
   1   4  18     1325.57     1129.04    190.99 o
   2   4  18     1072.71     1298.21    308.63 o
   3   4  18      370.72      306.22     86.63 o
   4   4  18     1910.23     1938.90    194.85 o
   5   4  18      356.45      292.85     73.81 o
   6   4  18        2.79        5.11     43.06 o
   7   4  18      344.31      300.00     73.48 o
  -7   5  18      701.32      753.97    108.54 o
  -6   5  18       96.52       56.91     59.28 o
  -5   5  18      366.10      277.82     90.17 o
  -4   5  18       77.55      179.70     60.32 o
  -3   5  18       16.43      -23.78     45.53 o
  -2   5  18      177.73      175.31     63.66 o
  -1   5  18      491.56      613.63    136.63 o
   0   5  18      199.24      191.47     82.54 o
   1   5  18     1172.54     1697.34    317.66 o
   2   5  18       32.65       65.14     66.06 o
   3   5  18       12.29       62.30     76.38 o
   4   5  18        5.83       -5.88     76.14 o
   5   5  18       12.48       15.05     62.31 o
   6   5  18      459.97      338.36    102.52 o
  -5   6  18        0.97       20.53     52.95 o
  -4   6  18        1.31       10.71     53.06 o
  -3   6  18      130.12       79.78     61.00 o
  -2   6  18      108.78      -19.72     60.15 o
  -1   6  18      428.90      322.98     96.77 o
   0   6  18      260.10      252.84     96.08 o
   1   6  18       59.17      159.26    251.80 o
   2   6  18      112.18       66.32    125.62 o
   3   6  18        6.39       44.76     71.28 o
   4   6  18      534.91      758.28    278.21 o
  -1   7  18      321.92      271.67    102.98 o
   0   7  18      129.29       15.58     70.98 o
 -10   1  19      135.88       14.02     81.74 o
  -9   1  19      427.57      351.53    185.38 o
  -8   1  19       84.03       72.32     76.01 o
  -7   1  19      604.12      650.87    202.70 o
  -6   1  19       42.61       42.63     50.28 o
  -5   1  19      163.83       73.85     63.85 o
  -4   1  19     3251.51     3402.59    154.13 o
  -3   1  19     4389.85     4000.62    158.85 o
  -2   1  19      435.14      433.11     91.70 o
  -1   1  19     2187.16     2184.22    233.91 o
   0   1  19       31.80       70.16     35.92 o
   1   1  19     7020.79     7127.75    180.36 o
   2   1  19      431.72      384.68     68.73 o
   3   1  19      142.92      141.83     43.75 o
   4   1  19     3254.54     3409.81    164.30 o
   5   1  19      100.89      122.58     50.89 o
   6   1  19     3070.90     3497.84    228.54 o
   7   1  19      828.92      595.52    120.65 o
   8   1  19     1201.65     1326.39    356.65 o
   9   1  19      470.08      452.76    126.33 o
  -9   2  19       56.75      -31.91     70.38 o
  -8   2  19        1.25       22.74     52.14 o
  -7   2  19      468.60      672.49     99.65 o
  -6   2  19        3.25        8.22     32.29 o
  -5   2  19       22.79      -11.73     45.16 o
  -4   2  19      820.59      781.86     92.26 o
  -3   2  19     1701.05     1567.71    121.26 o
  -2   2  19     2788.60     2822.11    148.14 o
  -1   2  19      754.96      684.02     83.03 o
   0   2  19     1373.30     1376.68    111.78 o
   1   2  19       92.93      149.16     53.08 o
   2   2  19        2.16        2.14     34.20 o
   3   2  19       17.34      -28.96     39.10 o
   4   2  19      278.33      341.07     66.81 o
   5   2  19      436.45      390.92     73.50 o
   6   2  19        8.91       10.47     47.11 o
   7   2  19      230.52      174.11     61.80 o
   8   2  19       10.57      -13.78     75.55 o
  -9   3  19      638.21      636.73    160.71 o
  -8   3  19        6.22      -14.53     49.27 o
  -7   3  19      674.03      683.80     76.21 o
  -6   3  19        6.86       -0.89     35.84 o
  -5   3  19      798.09      797.58    100.47 o
  -4   3  19      709.65      805.62     98.18 o
  -3   3  19      481.51      444.94     82.80 o
  -2   3  19     3833.43     3604.99    263.78 o
  -1   3  19     3636.77     3325.82    158.39 o
   0   3  19        9.13        4.14     41.32 o
   1   3  19     3353.18     3604.57    159.80 o
   2   3  19       66.28       41.76     56.43 o
   3   3  19       35.57       -9.74     36.74 o
   4   3  19      172.98      227.64     60.45 o
   5   3  19        3.02       18.93     44.12 o
   6   3  19     1148.39     1303.92    131.11 o
   7   3  19      711.71      608.03    215.92 o
   8   3  19     1491.45     1075.28    230.45 o
  -8   4  19     1045.86     1049.03    111.97 o
  -7   4  19      470.49      699.86     83.60 o
  -6   4  19      476.22      480.56     78.34 o
  -5   4  19      369.12      388.52     79.96 o
  -4   4  19       54.76      -11.97     45.08 o
  -3   4  19     1125.95     1190.88    198.85 o
  -2   4  19     1177.22      986.73    137.12 o
  -1   4  19     2281.35     2254.76    153.14 o
   0   4  19      446.81      458.15    158.03 o
   1   4  19     2501.14     2227.49    222.42 o
   2   4  19      668.06      659.15    117.93 o
   3   4  19       46.96       44.61     60.01 o
   4   4  19      523.80      374.19     93.05 o
   5   4  19      213.15      206.60     66.53 o
   6   4  19      225.37       34.11     63.10 o
   7   4  19      107.43       95.70     60.26 o
  -7   5  19      337.22      294.47     76.09 o
  -6   5  19      195.51       87.06     93.11 o
  -5   5  19       22.41       -3.17     48.51 o
  -4   5  19      192.60      226.95     71.53 o
  -3   5  19       59.40      -29.80     42.52 o
  -2   5  19      759.95      714.56     97.79 o
  -1   5  19      327.08      373.94    100.33 o
   0   5  19      561.00      612.57    120.31 o
   1   5  19      800.13      762.43    136.71 o
   2   5  19       25.73       23.91     58.81 o
   3   5  19      790.70      979.35    154.14 o
   4   5  19      631.48      572.05    124.49 o
   5   5  19        0.85       38.61     68.89 o
   6   5  19      223.11      306.67     97.44 o
  -5   6  19      476.27      393.64     84.92 o
  -4   6  19        1.13       10.54     51.02 o
  -3   6  19     1008.62     1096.23    126.62 o
  -2   6  19     1440.73     1301.36    194.13 o
  -1   6  19     1026.20     1506.20    194.23 o
   0   6  19     1199.01     1213.69    174.63 o
   1   6  19      428.73      479.01    120.87 o
   2   6  19      218.09      139.11    153.50 o
   3   6  19       20.92      -36.89     61.57 o
   4   6  19        5.27      -48.80     65.69 o
  -9   0  20      458.76      689.32    197.79 o
  -8   0  20      659.45      770.93    196.18 o
  -7   0  20      948.68     1006.63    214.65 o
  -6   0  20      140.56      107.60    105.79 o
  -5   0  20      988.02      966.14    201.48 o
  -4   0  20       48.11       76.94     87.32 o
  -3   0  20     6400.17     6374.44    400.24 o
  -2   0  20     3594.33     3853.68    301.21 o
  -1   0  20     1593.03     1381.36    207.82 o
   0   0  20     2130.99     2430.90    277.30 o
   1   0  20      179.11      104.83     62.23 o
   2   0  20     2182.76     2385.71    164.47 o
   3   0  20       15.89       11.06     52.70 o
   4   0  20     7097.80     7556.00    287.96 o
   5   0  20      206.42      241.49     76.19 o
   7   0  20        8.79      -12.61     88.72 o
   8   0  20      372.99      526.03    177.44 o
  -9   1  20       72.57      110.28     84.31 o
  -8   1  20       18.37      -36.82     61.51 o
  -7   1  20       47.77       88.64     83.75 o
  -6   1  20        1.83       -8.33     42.83 o
  -5   1  20        1.37      -11.01     97.08 o
  -4   1  20        3.48       22.05     58.41 o
  -3   1  20     1510.86     1526.44    115.45 o
  -2   1  20      123.89      174.08     51.31 o
  -1   1  20      932.17     1285.18    108.25 o
   0   1  20      215.93      226.65     57.74 o
   1   1  20        7.12       11.31     32.98 o
   2   1  20       12.26      -14.35     38.91 o
   3   1  20     1161.46     1226.84     91.50 o
   4   1  20      298.43      270.32     60.56 o
   5   1  20        0.13       -5.26     43.72 o
   6   1  20        8.89       48.62     51.01 o
   7   1  20      177.76      204.09     90.84 o
   8   1  20       86.79       97.05     79.98 o
  -9   2  20        4.70       82.74     81.65 o
  -8   2  20      389.99      358.38    100.15 o
  -7   2  20     1589.38     1530.80    290.10 o
  -6   2  20      452.58      354.75     71.45 o
  -5   2  20     1490.78     1570.16    147.56 o
  -4   2  20      939.99      882.21     99.19 o
  -3   2  20     3937.98     3917.82    168.99 o
  -2   2  20     2774.53     2917.46    209.07 o
  -1   2  20      208.78      132.88     56.59 o
   0   2  20     3284.25     3058.05    149.76 o
   1   2  20        7.11       65.91     48.21 o
   2   2  20        8.36       55.63     38.64 o
   3   2  20      982.79     1117.59    161.46 o
   4   2  20     1547.08     1500.19    125.96 o
   5   2  20      738.98      778.56    192.25 o
   6   2  20      243.19      326.71     73.67 o
   7   2  20     1426.22     1545.34    146.57 o
   8   2  20       44.93        0.63     72.48 o
  -8   3  20        2.88       90.45     64.28 o
  -7   3  20      115.84       69.61     40.27 o
  -6   3  20      294.86      194.23     45.59 o
  -5   3  20      150.20      106.47     58.25 o
  -4   3  20       16.87       22.26     41.29 o
  -3   3  20     2513.30     2351.96    154.10 o
  -2   3  20        0.67        4.01     41.56 o
  -1   3  20     1561.70     1587.38    239.21 o
   0   3  20      198.78      208.77     60.35 o
   1   3  20      239.29      194.00     70.15 o
   2   3  20     1690.11     1827.52    405.50 o
   3   3  20      411.36      273.94     85.38 o
   4   3  20     1137.42     1220.04    244.81 o
   5   3  20       82.28       57.10     47.12 o
   6   3  20      824.98      880.80    204.94 o
   7   3  20      126.29      133.20     66.51 o
  -8   4  20       56.87       59.67     55.73 o
  -7   4  20     1953.32     2023.33    131.85 o
  -6   4  20        5.15       80.20     57.67 o
  -5   4  20      912.06     1003.04    148.37 o
  -4   4  20      386.32      420.22     80.02 o
  -3   4  20      185.88      202.95     91.10 o
  -2   4  20      999.77      849.21     98.74 o
  -1   4  20      648.60      543.53     96.54 o
   0   4  20     1296.66     1598.16    202.14 o
   1   4  20       50.52       46.98     62.95 o
   2   4  20      162.75      161.85     75.94 o
   3   4  20      689.54      750.84    186.01 o
   4   4  20      169.80      188.30     80.81 o
   5   4  20      726.73      585.44    116.21 o
   6   4  20      152.15      107.69     75.94 o
   7   4  20       82.50       -6.08     65.32 o
  -6   5  20        6.89      -44.33     44.33 o
  -5   5  20      321.76      319.36     90.16 o
  -4   5  20     1779.01     1753.98    156.81 o
  -3   5  20     2421.41     2381.41    175.08 o
  -2   5  20      170.66      131.81     66.60 o
  -1   5  20     1317.08     1297.60    177.02 o
   0   5  20       92.65      174.51     78.86 o
   1   5  20       94.23        9.21     67.01 o
   2   5  20      526.09      368.64    114.02 o
   3   5  20       71.82       17.14     68.72 o
   4   5  20      693.25      625.64    129.10 o
   5   5  20        1.25       36.74     61.08 o
  -4   6  20      191.77      195.98     74.60 o
  -3   6  20       36.15      154.99     82.21 o
  -2   6  20      240.59      390.63    111.45 o
  -1   6  20      371.76      473.13    119.54 o
   0   6  20      126.32       83.18     76.48 o
   1   6  20      332.21      495.43    123.37 o
   2   6  20       22.29      -10.83     66.63 o
   3   6  20       12.87      -26.38     69.40 o
  -9   1  21       31.30      -18.96    104.57 o
  -8   1  21      330.63      349.61    110.11 o
  -7   1  21     1452.65     1502.35    187.77 o
  -6   1  21      118.44      172.52     78.49 o
  -5   1  21     1292.27     1241.67    263.37 o
  -4   1  21     1685.32     1715.99    266.15 o
  -3   1  21     6209.27     5764.60    275.26 o
  -2   1  21       36.69       29.96     44.59 o
  -1   1  21     2497.67     2703.79    189.91 o
   0   1  21     1670.79     1790.33    167.47 o
   1   1  21       13.45       61.67     38.03 o
   2   1  21     4216.01     4401.76    146.01 o
   3   1  21     4641.81     4443.08    152.85 o
   4   1  21     2008.27     2280.29    217.49 o
   5   1  21      130.72      219.83     58.85 o
   6   1  21     1910.16     2366.57    163.02 o
   7   1  21      261.36      133.83    147.96 o
   8   1  21      934.45      931.18    156.43 o
  -9   2  21        4.05       34.12     83.80 o
  -8   2  21       11.13       -5.03    110.08 o
  -7   2  21      117.20      107.38     63.29 o
  -6   2  21        1.21       34.87     55.87 o
  -5   2  21      267.49      305.98     92.80 o
  -4   2  21        6.02       32.38     48.58 o
  -3   2  21      509.28      568.46     84.12 o
  -2   2  21       10.25       47.92     46.02 o
  -1   2  21     1408.31     1471.58    123.95 o
   0   2  21     1558.94     1455.85    120.54 o
   1   2  21      689.75      776.65    112.32 o
   2   2  21      203.18      185.22     58.84 o
   3   2  21     1089.15     1031.66    103.14 o
   4   2  21     1171.92     1001.80    105.58 o
   5   2  21      345.19      411.60     76.66 o
   6   2  21      140.64       53.68    122.03 o
   7   2  21        5.26       84.44     57.46 o
   8   2  21        0.98       19.05     77.46 o
  -8   3  21      687.83      675.36    107.72 o
  -7   3  21       44.51       56.04     56.09 o
  -6   3  21      442.64      375.01     81.88 o
  -5   3  21     1302.95     1490.37    138.79 o
  -4   3  21       94.96      146.24     55.34 o
  -3   3  21     6602.93     6480.39    233.90 o
  -2   3  21     1046.63     1200.02    119.51 o
  -1   3  21     2717.61     2319.70    152.04 o
   0   3  21      301.17      331.12     69.29 o
   1   3  21        3.26       -3.65     85.16 o
   2   3  21     1296.96     1188.16    222.49 o
   3   3  21      114.32       53.72    119.07 o
   4   3  21     1894.50     1901.80    237.44 o
   5   3  21       57.29      138.66     59.71 o
   6   3  21      168.41      196.28     80.93 o
   7   3  21      299.24      429.74     88.98 o
  -7   4  21      562.43      699.25     83.61 o
  -6   4  21      769.92      940.70    100.48 o
  -5   4  21       17.61       25.33     53.22 o
  -4   4  21       11.02       11.62     41.40 o
  -3   4  21      720.72      582.96    112.95 o
  -2   4  21       22.84       70.47     50.93 o
  -1   4  21      595.01      542.54    103.67 o
   0   4  21      635.46      803.34    180.33 o
   1   4  21       68.81       37.75     63.83 o
   2   4  21       41.00       22.61     54.82 o
   3   4  21      557.12      561.48    195.28 o
   4   4  21     1265.07     1214.33    161.97 o
   5   4  21       11.30       31.52     69.20 o
   6   4  21      465.19      458.29    111.01 o
  -6   5  21      670.73      591.05     87.63 o
  -5   5  21      142.02       13.56     60.23 o
  -4   5  21      481.08      459.39    106.76 o
  -3   5  21       43.71       33.43     49.01 o
  -2   5  21        7.10      -16.73     44.59 o
  -1   5  21      218.05      215.77     85.74 o
   0   5  21       94.11       71.76     75.46 o
   1   5  21        0.99       -5.71     62.55 o
   2   5  21      129.58       24.92     69.62 o
   3   5  21      339.76      192.87     91.49 o
   4   5  21      711.68      829.58    231.10 o
   5   5  21      187.43       32.65     69.06 o
  -4   6  21      176.10      109.22     69.43 o
  -3   6  21      352.96      270.46    100.80 o
  -2   6  21      104.78      101.19     83.78 o
  -1   6  21       33.13      110.10    105.97 o
   0   6  21       14.48      -48.72    100.57 o
   1   6  21       90.35       76.42     81.44 o
   2   6  21        3.24       54.82     81.64 o
   3   6  21       47.44       21.40     83.86 o
  -9   0  22     1545.30     1651.35    300.79 o
  -8   0  22      169.98      312.71    154.58 o
  -6   0  22      582.76      650.30    187.82 o
  -5   0  22      270.03      337.38    137.22 o
  -4   0  22      621.73      551.82    152.56 o
  -3   0  22      255.42      350.34    137.92 o
  -2   0  22     1398.26     1009.91    193.81 o
  -1   0  22      583.93      658.10    152.35 o
   0   0  22      369.87      446.72     84.24 o
   1   0  22     1085.96     1249.33    128.28 o
   2   0  22        1.64       90.98     60.86 o
   3   0  22     2383.68     2702.08    183.48 o
   4   0  22     2294.89     2320.05    177.68 o
   5   0  22       56.31       56.17     88.09 o
   6   0  22      243.65      100.70     89.76 o
   7   0  22        3.02       86.56     99.52 o
   8   0  22       22.47       81.12    124.40 o
  -9   1  22        0.28      -20.05     76.71 o
  -8   1  22        0.53       16.87     75.79 o
  -7   1  22      127.28       98.78     82.73 o
  -6   1  22       57.09       23.98     68.60 o
  -5   1  22       17.35       -8.15     58.00 o
  -4   1  22       17.18      -53.68     53.68 o
  -3   1  22      713.54      540.19    109.47 o
  -2   1  22      233.11       94.76     49.67 o
  -1   1  22      110.69       61.15     57.86 o
   0   1  22      308.35      410.18     69.95 o
   1   1  22      161.46      139.38     51.50 o
   2   1  22      181.95      157.58     43.21 o
   3   1  22      519.99      603.58     92.76 o
   4   1  22      366.53      233.55    127.22 o
   5   1  22      696.12      647.15     98.02 o
   6   1  22       74.62      -40.75     54.66 o
   7   1  22        0.68        3.76     68.08 o
   8   1  22       89.40       91.32     81.14 o
  -8   2  22       20.77      -27.33     79.06 o
  -7   2  22      851.19      901.31    113.65 o
  -6   2  22     1760.33     1651.10    146.09 o
  -5   2  22       22.95       79.97     63.15 o
  -4   2  22     1190.74     1305.67    214.15 o
  -3   2  22       16.25       -2.31     47.17 o
  -2   2  22      491.88      558.85     85.75 o
  -1   2  22      202.29      189.54     67.32 o
   0   2  22     1971.84     1840.23    160.41 o
   1   2  22      144.85      195.54     60.55 o
   2   2  22      834.42      653.39    108.05 o
   3   2  22      468.85      450.75     91.90 o
   4   2  22     2684.09     2768.13    167.02 o
   5   2  22     1283.25     1288.35    124.44 o
   6   2  22     1703.91     2059.09    163.09 o
   7   2  22        0.03       38.93     52.55 o
  -8   3  22       41.31      122.52     64.34 o
  -7   3  22     1064.93     1253.59    305.59 o
  -6   3  22       14.55       46.60     59.91 o
  -5   3  22       66.48       53.35     49.17 o
  -4   3  22      887.95      745.01    102.54 o
  -3   3  22      922.77      924.24    104.48 o
  -2   3  22        2.04       44.57     43.14 o
  -1   3  22      945.31      988.64    106.16 o
   0   3  22       39.86       60.21     74.51 o
   1   3  22       26.41        2.58     76.66 o
   2   3  22     3160.43     3320.46    588.30 o
   3   3  22     1600.24     1949.17    312.12 o
   4   3  22      346.54      283.35     91.97 o
   5   3  22       32.25       -1.62     68.09 o
   6   3  22      359.00      244.05     71.47 o
   7   3  22        6.23       30.12     55.29 o
  -7   4  22       20.90       46.50     43.86 o
  -6   4  22      478.50      668.15     88.79 o
  -5   4  22       15.84       31.65     48.57 o
  -4   4  22      952.77      889.75    113.07 o
  -3   4  22        9.64        6.47     44.15 o
  -2   4  22      183.79      136.04     57.45 o
  -1   4  22      827.49      953.42    109.27 o
   0   4  22        1.16       20.62     71.36 o
   1   4  22      422.93      524.59    113.80 o
   2   4  22      698.49      818.34    141.07 o
   3   4  22      302.32      317.45     98.05 o
   4   4  22      297.01      266.48     92.62 o
   5   4  22      176.83      192.02     85.30 o
   6   4  22       97.41       92.03     71.80 o
  -5   5  22      394.65      429.74     92.04 o
  -4   5  22       23.54      -27.77     49.50 o
  -3   5  22     1264.96     1605.01    152.76 o
  -2   5  22       91.24      107.71    138.30 o
  -1   5  22      504.03      387.52    109.48 o
   0   5  22      106.36      201.69     89.36 o
   1   5  22        2.80      -19.74     59.02 o
   2   5  22     1924.14     2091.70    683.02 o
   3   5  22      819.81      835.32    169.80 o
   4   5  22      611.97      559.53    135.94 o
  -3   6  22      405.64      309.94    127.15 o
  -2   6  22      133.06      127.29     88.16 o
  -1   6  22      531.13      326.78    109.99 o
   0   6  22       65.52      121.86    159.91 o
   1   6  22       79.34      155.40     92.06 o
   2   6  22       26.81      -39.50     71.66 o
  -9   1  23     2539.24     2599.29    266.03 o
  -8   1  23      524.76      695.69    144.62 o
  -7   1  23     2951.32     3311.06    276.47 o
  -6   1  23      339.44      211.20    106.98 o
  -5   1  23      420.66      634.01    121.07 o
  -4   1  23       19.26       -5.93     54.55 o
  -3   1  23     2070.66     2209.71    203.71 o
  -2   1  23      101.79      299.50     87.22 o
  -1   1  23      197.95      184.30     59.30 o
   0   1  23      964.40      886.91     98.78 o
   1   1  23        2.38      -35.70     35.70 o
   2   1  23     4021.61     4170.31    173.98 o
   3   1  23     2266.98     2236.45    123.64 o
   4   1  23     1193.38     1376.73    139.19 o
   5   1  23      435.14      509.77     92.00 o
   6   1  23      368.84      411.08    104.56 o
   7   1  23      124.32       71.01     73.71 o
  -8   2  23       47.55       35.23    115.34 o
  -7   2  23       84.33       27.68     84.71 o
  -6   2  23      770.96      837.56    110.91 o
  -5   2  23       69.57        4.61     58.89 o
  -4   2  23       83.30       94.47    148.48 o
  -3   2  23        1.26      -23.13     43.83 o
  -2   2  23      404.64      391.99     75.27 o
  -1   2  23       10.68       88.84     48.42 o
   0   2  23       18.37        5.58     48.01 o
   1   2  23       43.47       31.57     45.72 o
   2   2  23      285.66      336.80     81.33 o
   3   2  23      393.41      584.34    111.65 o
   4   2  23      509.70      504.06     83.21 o
   5   2  23      149.50      128.04     75.07 o
   6   2  23      477.79      509.74    160.06 o
   7   2  23       20.51       46.35     78.22 o
  -8   3  23      151.63      222.13     77.74 o
  -7   3  23      989.09     1134.35    133.74 o
  -6   3  23       16.27       21.78     57.22 o
  -5   3  23       55.95        9.54     51.11 o
  -4   3  23      666.86      693.81    115.19 o
  -3   3  23       68.75       66.70     54.12 o
  -2   3  23     1070.98      912.09    171.80 o
  -1   3  23      223.81      115.29     54.64 o
   0   3  23     1660.82     1741.49    220.45 o
   1   3  23       12.15       44.53     61.21 o
   2   3  23     1337.97     1538.57    172.25 o
   3   3  23      744.06      756.29    127.65 o
   4   3  23      788.15      357.70    128.44 o
   5   3  23       94.10       23.07     62.38 o
   6   3  23       40.26      108.49     72.22 o
  -6   4  23       30.98       49.69     53.45 o
  -5   4  23        9.66      -44.70     44.70 o
  -4   4  23      247.61      119.48     63.23 o
  -3   4  23       30.89       58.50     53.70 o
  -2   4  23      393.34      439.36     81.64 o
  -1   4  23      297.24      216.84     66.22 o
   0   4  23     1525.62     1330.31    173.28 o
   1   4  23      766.73      656.58    262.67 o
   2   4  23      704.77      753.67    159.73 o
   3   4  23     1007.49     1007.42    154.92 o
   4   4  23      617.28      875.06    150.69 o
   5   4  23      191.98      164.28    163.11 o
  -5   5  23       83.57       52.12     63.93 o
  -4   5  23      122.80      125.97     66.09 o
  -3   5  23       63.14       84.99     60.21 o
  -2   5  23      353.19      274.93     97.16 o
  -1   5  23      130.92      267.31     88.70 o
   0   5  23      300.02      119.33     99.55 o
   1   5  23      462.80      233.62    100.76 o
   2   5  23      143.97        3.42     71.65 o
   3   5  23      256.18       56.21    101.89 o
   4   5  23       25.08       -9.99     66.12 o
  -1   6  23       45.54       12.35    127.22 o
   0   6  23      405.40      494.14    210.37 o
  -8   0  24       77.79      336.12    163.57 o
  -7   0  24       18.80      143.36    121.68 o
  -6   0  24       47.49      -52.41     95.90 o
  -5   0  24      311.80      293.05    145.38 o
  -4   0  24       22.27      103.56     92.41 o
  -3   0  24     1340.25     1687.24    266.92 o
  -2   0  24     3265.60     3043.38    328.18 o
  -1   0  24     2492.99     2429.25    285.67 o
   0   0  24     8437.96     8083.71    459.20 o
   1   0  24     3763.76     3973.48    205.37 o
   2   0  24     5718.49     6065.63    260.14 o
   3   0  24     2904.97     2834.88    197.39 o
   4   0  24      565.17      583.14    102.82 o
   5   0  24      129.79      197.44    115.83 o
   6   0  24      924.79     1125.45    226.71 o
   7   0  24     1224.18     1312.23    246.85 o
  -8   1  24      387.09      274.34    113.97 o
  -7   1  24      594.27      637.73    362.92 o
  -6   1  24        4.62       -7.59    127.40 o
  -5   1  24       30.58      -29.27     62.58 o
  -4   1  24       21.66        0.34     55.64 o
  -3   1  24     1212.90     1038.81    200.05 o
  -2   1  24      391.31      328.33     87.94 o
  -1   1  24      139.01      144.14     96.42 o
   0   1  24       93.00       80.79     49.80 o
   1   1  24       26.24       57.48     41.26 o
   2   1  24     1691.93     1811.01    154.54 o
   3   1  24      252.73      338.61     67.24 o
   4   1  24      257.68      273.03     63.84 o
   5   1  24      237.45      140.10     59.49 o
   6   1  24       34.52      120.39     75.40 o
   7   1  24       98.69       33.23    105.17 o
  -8   2  24      329.12      527.59    140.14 o
  -7   2  24        1.42      -63.21     63.21 o
  -6   2  24      177.43      112.36     82.12 o
  -5   2  24      984.37     1102.29    162.12 o
  -4   2  24       19.27       53.47     60.95 o
  -3   2  24     1076.83      980.92    144.49 o
  -2   2  24      992.13     1104.64    176.14 o
  -1   2  24      485.91      625.93     90.59 o
   0   2  24      497.56      518.33     80.86 o
   1   2  24      121.11      161.57     55.91 o
   2   2  24      998.37     1322.80    220.99 o
   3   2  24     1165.16     1015.15    288.59 o
   4   2  24     1095.56     1083.67    143.41 o
   5   2  24      103.44       51.33     55.60 o
   6   2  24      798.45      906.51    135.65 o
   7   2  24     1472.82     1611.65    193.00 o
  -7   3  24     1933.19     2282.29    247.69 o
  -6   3  24        0.97      -27.24     53.51 o
  -5   3  24        4.04      -30.98     65.92 o
  -4   3  24       71.63       52.95     49.70 o
  -3   3  24       68.68       31.55     49.14 o
  -2   3  24      139.39      163.06     68.62 o
  -1   3  24       70.43       55.20     47.17 o
   0   3  24     1111.78     1205.01    119.96 o
   1   3  24      215.37       92.37     62.45 o
   2   3  24      919.35      759.11    127.92 o
   3   3  24      440.51      231.43     85.19 o
   4   3  24        6.75       17.60     64.94 o
   5   3  24       42.67       -8.37     72.86 o
   6   3  24        2.72       35.47     70.53 o
  -6   4  24        2.89       10.79     46.94 o
  -5   4  24      336.24      432.87     89.34 o
  -4   4  24       64.24       79.22     58.64 o
  -3   4  24      390.17      534.61     89.63 o
  -2   4  24       15.87       26.43     52.00 o
  -1   4  24      769.13      659.87    134.58 o
   0   4  24       82.40       29.74     68.07 o
   1   4  24      120.90      104.19     78.20 o
   2   4  24     1268.41     1228.66    170.42 o
   3   4  24        4.60      -17.99     65.20 o
   4   4  24      982.58      817.19    143.28 o
   5   4  24        9.40      -15.41     67.68 o
  -4   5  24      101.68      119.51     63.81 o
  -3   5  24       27.44       -1.07     54.90 o
  -2   5  24      235.20      329.42    140.81 o
  -1   5  24       63.25       64.35     79.79 o
   0   5  24      598.13      820.82    147.45 o
   1   5  24       17.11      138.10     86.86 o
   2   5  24     1112.40     1222.60    187.03 o
   3   5  24      322.66      111.43     90.09 o
  -8   1  25      128.17      114.30     93.94 o
  -7   1  25      589.96      535.90    139.21 o
  -6   1  25     1086.22     1256.16    259.64 o
  -5   1  25        3.63      -42.28     64.50 o
  -4   1  25      956.75     1152.57    166.83 o
  -3   1  25      117.39      120.54    196.11 o
  -2   1  25     1749.00     2028.26    314.97 o
  -1   1  25     1059.36     1201.97    150.65 o
   0   1  25     1888.79     2064.60    146.65 o
   1   1  25       19.91       33.14     50.21 o
   2   1  25      428.69      331.16    118.93 o
   3   1  25      893.41      979.26    132.33 o
   4   1  25      438.34      347.73     74.72 o
   5   1  25       27.40       23.38     51.94 o
   6   1  25     1406.26     1488.28    180.06 o
   7   1  25       10.15      -19.32     72.97 o
  -7   2  25       99.76       21.43     72.34 o
  -6   2  25        0.37      -37.54     63.19 o
  -5   2  25      584.34      458.42    114.36 o
  -4   2  25      500.35      678.14    130.14 o
  -3   2  25     2138.60     2191.80    570.92 o
  -2   2  25      350.39      346.90     73.66 o
  -1   2  25      390.83      310.63    103.34 o
   0   2  25      208.13      281.61     67.84 o
   1   2  25      117.58      151.63     53.01 o
   2   2  25      302.89      318.64     89.78 o
   3   2  25       28.00       47.81     95.93 o
   4   2  25      295.14      168.17     76.88 o
   5   2  25       39.69       35.98     62.28 o
   6   2  25       54.57       51.00     61.98 o
  -7   3  25      411.19      441.82     95.85 o
  -6   3  25      219.37      226.89    101.63 o
  -5   3  25        4.36      218.70     88.48 o
  -4   3  25      127.48       88.05     78.21 o
  -3   3  25      305.39      267.78     69.39 o
  -2   3  25      210.37      231.50     66.91 o
  -1   3  25      345.46      332.93    101.81 o
   0   3  25      909.16      947.14    136.95 o
   1   3  25      324.02      213.22     85.78 o
   2   3  25       43.52       54.70     59.91 o
   3   3  25     1746.08     1812.42    205.42 o
   4   3  25       17.44       45.69     67.91 o
   5   3  25      119.59      304.83    107.46 o
  -5   4  25       74.04       32.50     75.11 o
  -4   4  25       29.59       46.72     58.67 o
  -3   4  25     1492.08     1590.23    278.68 o
  -2   4  25     1796.29     1486.88    145.75 o
  -1   4  25      745.66      972.02    154.55 o
   0   4  25     2078.15     2252.55    223.85 o
   1   4  25       94.24       11.99    108.51 o
   2   4  25      941.69      935.44    158.62 o
   3   4  25       78.59       66.40     74.11 o
   4   4  25       99.71      379.75    162.10 o
  -3   5  25        4.77       65.46     54.84 o
  -2   5  25      484.85      681.34    137.21 o
  -1   5  25      234.39      323.54    109.36 o
   0   5  25      169.87      223.14    101.21 o
   1   5  25      295.56      452.75    129.86 o
   2   5  25      268.93      218.04    127.26 o
  -7   0  26      150.03      287.76    161.20 o
  -6   0  26      276.10      293.33    164.68 o
  -5   0  26     1879.67     1985.66    312.15 o
  -4   0  26     1005.46     1216.96    238.56 o
  -3   0  26     3796.48     4497.29    422.75 o
  -2   0  26     2819.47     3205.41    350.76 o
  -1   0  26      560.88      475.16    147.19 o
   0   0  26     4851.24     4411.22    341.98 o
   1   0  26      295.69      303.16    122.52 o
   2   0  26     2449.67     2633.38    291.80 o
   3   0  26      687.79      779.05    177.12 o
   4   0  26      157.76      337.24    130.05 o
   5   0  26     1008.40     1369.31    235.35 o
   6   0  26       56.80        2.37    101.61 o
  -7   1  26      262.69      198.77    262.88 o
  -6   1  26        4.81      115.66     88.34 o
  -5   1  26       27.57       90.71     82.86 o
  -4   1  26        1.83       48.11     68.98 o
  -3   1  26       28.55       54.79     63.02 o
  -2   1  26      448.14      358.75     94.45 o
  -1   1  26      160.97      120.77     68.89 o
   0   1  26       16.10       92.96     61.36 o
   1   1  26       44.56      -20.58     40.78 o
   2   1  26        2.27       -3.80     39.99 o
   3   1  26      138.21      141.69     70.69 o
   4   1  26      105.41       41.20     63.31 o
   5   1  26      118.45      200.12     84.50 o
   6   1  26       98.37      191.81     95.02 o
  -7   2  26      647.86      620.46    139.04 o
  -6   2  26      736.90      507.59    122.21 o
  -5   2  26     3643.08     3989.96    374.35 o
  -4   2  26     1113.99     1608.91    196.00 o
  -3   2  26     3161.85     3718.67    315.60 o
  -2   2  26     2031.69     2127.40    250.58 o
  -1   2  26     1009.16     1193.10    172.31 o
   0   2  26     1510.22     1417.14    176.23 o
   1   2  26       83.96       80.34     52.83 o
   2   2  26     2401.74     2461.53    209.44 o
   3   2  26      258.46      127.53     74.34 o
   4   2  26      292.29      296.83     91.99 o
   5   2  26     1285.39     1140.22    156.03 o
   6   2  26        0.11       17.70     70.77 o
  -6   3  26      509.77      526.20    135.06 o
  -5   3  26       81.93      108.30    107.81 o
  -4   3  26      504.89      746.49    174.06 o
  -3   3  26      605.09      550.48     91.83 o
  -2   3  26      939.44      886.40    112.06 o
  -1   3  26     1015.13     1199.16    147.04 o
   0   3  26        1.13       51.04     66.39 o
   1   3  26       12.60       40.85     63.08 o
   2   3  26        1.75       17.65     62.70 o
   3   3  26       77.88      -13.30     56.43 o
   4   3  26      252.75      321.33    101.30 o
   5   3  26       30.56      107.56     73.82 o
  -5   4  26      406.22      369.99    114.92 o
  -4   4  26       51.72      120.84     62.53 o
  -3   4  26      462.08      304.15     82.93 o
  -2   4  26      575.79      487.66     92.47 o
  -1   4  26       82.48      -11.91     67.83 o
   0   4  26      636.07      771.03    143.68 o
   1   4  26      326.15      367.50    216.67 o
   2   4  26      269.97      200.45    165.38 o
   3   4  26      262.73      251.47    175.59 o
   4   4  26      108.45       32.52     80.84 o
  -2   5  26      170.04      152.38     92.10 o
  -1   5  26      319.94      435.84    120.60 o
   0   5  26       13.48       49.91     84.36 o
   1   5  26        3.74       63.41     85.70 o
  -7   1  27       57.81       83.88    108.37 o
  -6   1  27      858.87      825.16    154.39 o
  -5   1  27      631.86      475.62    130.24 o
  -4   1  27     1789.06     1963.38    220.38 o
  -3   1  27     1991.26     2004.99    209.96 o
  -2   1  27      194.05      137.45    136.14 o
  -1   1  27      969.27      787.59    128.94 o
   0   1  27      849.64     1101.02    154.68 o
   1   1  27       24.33       82.47     57.63 o
   2   1  27     1901.72     2408.95    164.49 o
   3   1  27        0.39       34.72     57.21 o
   4   1  27     1946.13     2381.68    209.52 o
   5   1  27     1133.99     1150.82    225.73 o
   6   1  27     2164.86     2622.51    240.19 o
  -6   2  27      499.46      368.89    114.90 o
  -5   2  27      423.81      330.85    113.46 o
  -4   2  27      337.25      274.22    101.29 o
  -3   2  27      437.36      468.44    114.53 o
  -2   2  27     1093.01     1127.82    156.35 o
  -1   2  27      417.15      218.88     83.44 o
   0   2  27      288.61      255.71     69.23 o
   1   2  27        6.05       19.51     61.53 o
   2   2  27       56.76      142.63     70.23 o
   3   2  27      385.47      269.65     91.28 o
   4   2  27       19.45        4.82     67.52 o
   5   2  27      296.68      361.72    166.95 o
  -6   3  27     1049.51      879.19    162.06 o
  -5   3  27      121.99      237.47    106.66 o
  -4   3  27       14.69      -12.12     59.73 o
  -3   3  27      358.43      450.82    114.67 o
  -2   3  27        5.58       24.85     56.09 o
  -1   3  27     1000.68      985.43    118.72 o
   0   3  27      370.54      328.81    105.71 o
   1   3  27      307.89      458.21    184.16 o
   2   3  27      917.60     1028.83    311.94 o
   3   3  27        2.51      -28.93     67.06 o
   4   3  27      901.12     1287.48    174.53 o
  -4   4  27     1396.70     1657.01    160.72 o
  -3   4  27     1040.16      800.86    113.32 o
  -2   4  27     1232.99     1048.42    136.74 o
  -1   4  27       19.93      -59.35     59.35 o
   0   4  27      354.77      289.01    171.83 o
   1   4  27       95.54      159.78     87.55 o
   2   4  27        6.52       30.50     68.29 o
   3   4  27      673.68      621.67    134.99 o
  -7   0  28     1699.56     2233.83    373.20 o
  -6   0  28     1109.39     1358.16    290.62 o
  -5   0  28     4498.08     4608.66    472.86 o
  -4   0  28     1222.70     1256.55    253.61 o
  -3   0  28      974.40     1363.59    258.77 o
  -2   0  28     3288.87     3933.90    398.99 o
  -1   0  28      630.13      884.81    200.02 o
   0   0  28       11.30       32.27     72.55 o
   1   0  28     3229.78     3143.04    335.15 o
   2   0  28      104.40      218.83    118.48 o
   3   0  28      833.66      649.74    171.51 o
   4   0  28       28.95       50.88     87.74 o
   5   0  28      295.64      228.87    130.60 o
  -6   1  28      175.70       88.96     91.56 o
  -5   1  28        1.97       10.04     69.93 o
  -4   1  28       10.46      -49.27     49.27 o
  -3   1  28        7.43       76.20     75.70 o
  -2   1  28       13.97       52.00     72.20 o
  -1   1  28        0.21      -33.52     64.22 o
   0   1  28       10.22      105.73     68.49 o
   1   1  28       95.89      106.68     72.83 o
   2   1  28      336.45      406.17     96.96 o
   3   1  28       83.55       68.85     65.76 o
   4   1  28      337.63      437.33    141.58 o
   5   1  28        0.61      -51.15     87.95 o
  -6   2  28     1185.45     1176.51    189.01 o
  -5   2  28      752.27      891.70    160.14 o
  -4   2  28     1597.28     1882.17    427.66 o
  -3   2  28       73.39       71.78     64.74 o
  -2   2  28     1203.49     1281.45    445.33 o
  -1   2  28       68.00       11.63     54.47 o
   0   2  28      165.94      141.37     79.99 o
   1   2  28     1617.54     1687.68    210.02 o
   2   2  28       14.42       26.41     63.23 o
   3   2  28     1873.65     1744.26    188.71 o
   4   2  28       51.26       14.56     67.23 o
  -5   3  28      294.55      350.69    113.54 o
  -4   3  28       51.99      161.27     86.29 o
  -3   3  28      195.65      162.12     88.33 o
  -2   3  28      314.23      210.59     81.19 o
  -1   3  28       58.03       18.89     57.03 o
   0   3  28      903.18      899.34    148.53 o
   1   3  28      135.37       89.57    150.99 o
   2   3  28      831.09      709.32    172.10 o
   3   3  28      125.37       80.69    165.62 o
  -3   4  28       72.17       50.14     62.30 o
  -2   4  28      535.34      413.67    119.34 o
  -1   4  28       19.22      -11.84     68.41 o
   0   4  28        9.77       26.54     73.13 o
   1   4  28      216.93      122.46     88.73 o
   2   4  28       35.64      107.86     87.79 o
  -6   1  29       16.37      130.04    103.77 o
  -5   1  29     1062.96     1334.49    276.12 o
  -4   1  29      212.06      172.29    117.43 o
  -3   1  29      129.69       93.07     75.30 o
  -2   1  29     1153.21     1014.33    363.20 o
  -1   1  29        1.77      -36.43     57.60 o
   0   1  29     3979.47     3731.22    265.42 o
   1   1  29       34.28       73.46     70.29 o
   2   1  29     2428.52     2204.91    304.07 o
   3   1  29      342.90      302.33     96.82 o
   4   1  29      617.53      778.70    136.97 o
  -5   2  29      247.16      238.87    106.40 o
  -4   2  29      225.11       91.07     79.10 o
  -3   2  29        9.72       17.90     65.97 o
  -2   2  29      240.46       13.94    134.19 o
  -1   2  29      142.07       57.84     65.01 o
   0   2  29       16.73       89.56     72.41 o
   1   2  29       45.98       92.78     72.53 o
   2   2  29       85.51       96.42     75.68 o
   3   2  29      307.36      268.07     94.47 o
   4   2  29       76.85       27.37     67.50 o
  -4   3  29        8.94        8.21     74.66 o
  -3   3  29       19.57       88.86     76.32 o
  -2   3  29      960.40      675.46    143.60 o
  -1   3  29       13.99       30.09     69.65 o
   0   3  29     1317.99     1561.65    189.45 o
   1   3  29       44.04       -5.21     65.87 o
   2   3  29     1012.98     1227.02    176.12 o
   3   3  29        5.13      -55.86     60.12 o
  -1   4  29      187.77      166.22    100.64 o
  -5   0  30        5.00      -78.26     78.26 o
  -4   0  30      218.75      471.12    174.86 o
  -3   0  30      954.60     1346.94    266.50 o
  -2   0  30       59.62      146.14    118.27 o
  -1   0  30     1036.06      926.55    205.03 o
   0   0  30      677.23      732.46    186.91 o
   1   0  30     1681.31     2008.03    286.43 o
   2   0  30      314.17      750.37    185.38 o
  -5   1  30        0.84       60.14    188.52 o
  -4   1  30        0.70      -57.34     62.01 o
  -3   1  30      130.15      -20.70     60.01 o
  -2   1  30      173.08      179.76     89.91 o
  -1   1  30       21.86       47.18     69.84 o
   0   1  30      812.26      709.08    129.65 o
   1   1  30       93.58      102.65     71.52 o
   2   1  30      207.73      161.20    125.31 o
   3   1  30       20.80      -67.46     67.46 o
   4   1  30       60.47       16.99     79.56 o
  -4   2  30        3.47       -1.84     82.65 o
  -3   2  30      282.00      255.98    101.42 o
  -2   2  30      188.64      100.70     78.78 o
  -1   2  30      543.11      687.69    358.84 o
   0   2  30      227.34      209.10     93.00 o
   1   2  30     1251.73     1149.15    233.19 o
   2   2  30       85.64      183.13    129.63 o
   3   2  30        1.66       74.26     74.07 o
  -3   3  30      125.35       -5.58     83.42 o
  -2   3  30      729.32      674.50    138.69 o
  -1   3  30      158.02      227.96    142.10 o
   0   3  30      913.72      998.96    244.76 o
   1   3  30       66.39       -9.30     71.19 o
  -4   1  31     2051.61     2526.23    266.80 o
  -3   1  31       66.23      100.76     85.30 o
  -2   1  31     2422.11     2941.07    267.28 o
  -1   1  31      355.70      267.04     92.31 o
   0   1  31     1287.30     1819.65    435.50 o
   1   1  31      389.39      612.22    133.26 o
   2   1  31      664.77      909.13    211.51 o
   3   1  31       14.40       48.71     93.94 o
  -3   2  31       63.08      174.18     93.03 o
  -2   2  31      211.37      250.78     97.41 o
  -1   2  31      355.31      175.43     94.49 o
   0   2  31       47.84       66.21    103.91 o
   1   2  31       28.93      -27.04     93.04 o
   2   2  31       26.45      -36.38     97.92 o
  -3   0  32      600.35      988.23    247.82 o
  -2   0  32      400.39      712.18    204.82 o
  -1   0  32      124.69       50.32    106.63 o
   0   0  32      450.47      506.24    173.81 o
   1   0  32       11.62       -6.34     93.18 o
   2   0  32       39.66       61.89     97.15 o
  -3   1  32       14.04      -20.46     66.32 o
  -2   1  32       90.70       31.80    132.73 o
  -1   1  32        4.08       16.96     66.45 o
   0   1  32        5.14       47.91     71.67 o
   1   1  32        1.62       88.01     76.06 o
  -1   2  32      709.10      634.60    134.74 o
 
